# Supplementary material for: Mapping the landscape: a bibliometric analysis of resting-state fMRI research on schizophrenia over the past 25 years
Source: Schizophrenia (Heidelb). 2024 Mar 15;10(1):35. doi: 10.1038/s41537-024-00456-2 (PMC10942978; doi:10.1038/s41537-024-00456-2)
Supplement: Supplementary file 2 — Dataset 1 [file 41537_2024_456_MOESM2_ESM.xls]

## Sheet: Sheet1
Index	Author Full Name	Article Title
1	Liang, M; Zhou, Y; Jiang, TZ; Liu, ZN; Tian, LX; Liu, HH; Hao, YH	Widespread functional disconnectivity in schizophrenia with resting-state functional magnetic resonance imaging
2	Mwansisya, Tumbwene E.; Hu, Aimin; Li, Yihui; Chen, Xudong; Wu, Guowei; Huang, Xiaojun; Lv, Dongsheng; Li, Zhou; Liu, Chang; Xu, Zhimin; Feng, Jianfeng; Liu, Zhening	Task and resting-state fMRI studies in first-episode schizophrenia: A systematic review
3	Liu, HH; Liu, ZN; Liang, M; Hao, YH; Tan, LH; Kuang, F; Yi, YH; Xu, L; Jiang, TZ	Decreased regional homogeneity in schizophrenia: a resting state functional magnetic resonance imaging study
4	Yu, Qingbao; Allen, Elena A.; Sui, Jing; Arbabshirani, Mohammad R.; Pearlson, Godfrey; Calhoun, Vince D.	Brain Connectivity Networks in Schizophrenia Underlying Resting State Functional Magnetic Resonance Imaging
5	Lottman, Kristin K.; Gawne, Timothy J.; Kraguljac, Nina V.; Killen, Jeffrey F.; Reid, Meredith A.; Lahti, Adrienne C.	Examining resting-state functional connectivity in first-episode schizophrenia with 7T fMRI and MEG
6	Mingoia, Gianluca; Langbein, Kerstin; Dietzek, Maren; Wagner, Gerd; Smesny, Stefan; Scherpiet, Sigrid; Maitra, Raka; Reichenbach, Juergen R.; Schloesser, Ralf G. M.; Gaser, Christian; Sauer, Heinrich; Nenadic, Igor	Frequency domains of resting state default mode network activity in schizophrenia
7	Mingoia, Gianluca; Wagner, Gerd; Langbein, Kerstin; Maitra, Raka; Smesny, Stefan; Dietzek, Maren; Burmeister, Hartmut P.; Reichenbach, Juergen R.; Schloesser, Ralf G. M.; Gaser, Christian; Sauer, Heinrich; Nenadic, Igor	Default mode network activity in schizophrenia studied at resting state using probabilistic ICA
8	Turner, Jessica A.; Chen, Hongji; Mathalon, Daniel H.; Allen, Elena A.; Mayer, Andrew R.; Abbott, Christopher C.; Calhoun, Vince D.; Bustillo, Juan	Reliability of the amplitude of low-frequency fluctuations in resting state fMRI in chronic schizophrenia
9	Zhuo, Chuanjun; Zhu, Jiajia; Qin, Wen; Qu, Hongru; Ma, Xiaolei; Tian, Hongjun; Xu, Qingying; Yu, Chunshui	Functional connectivity density alterations in schizophrenia
10	Liao, Haiyan; Wang, Lifeng; Zhou, Bing; Tang, Jinsong; Tan, Liwen; Zhu, Xiongzhao; Yi, Jingyao; Chen, Xiaogang; Tan, Changlian	A resting-state functional magnetic resonance imaging study on the first-degree relatives of persons with schizophrenia
11	Wang, Mingliang; Hao, Xiaoke; Huang, Jiashuang; Wang, Kangcheng; Shen, Li; Xu, Xijia; Zhang, Daoqiang; Liu, Mingxia	Hierarchical Structured Sparse Learning for Schizophrenia Identification
12	Farinha, Miguel; Amado, Conceicao; Morgado, Pedro; Cabral, Joana	Increased Excursions to Functional Networks in Schizophrenia in the Absence of Task
13	Chyzhyk, Darya; Savio, Alexandre; Grana, Manuel	Computer aided diagnosis of schizophrenia on resting state fMRI data by ensembles of ELM
14	Ke, Ming; Shen, Hui; Fan, Jintu; Huang, Xing; Zhou, Zongtan; Chen, Xiaogang; Hu, Dewen	Combining Resting-state fMRI and DTI Analysis for Early-onset Schizophrenia
15	Guo, Wenbin; Xiao, Changqing; Liu, Guiying; Wooderson, Sarah C.; Zhang, Zhikun; Zhang, Jian; Yu, Liuyu; Liu, Jianrong	Decreased resting-state interhemispheric coordination in first-episode, drug-naive paranoid schizophrenia
16	Jafri, Madiha J.; Pearlson, Godfrey D.; Stevens, Michael; Calhoun, Vince D.	A method for functional network connectivity among spatially independent resting-state components in schizophrenia
17	Zhuo, Chuanjun; Wang, Chunli; Wang, Lina; Guo, Xinyu; Xu, Qingying; Liu, Yanyan; Zhu, Jiajia	Altered resting-state functional connectivity of the cerebellum in schizophrenia
18	Liu, Hu; Fan, Guoguang; Xu, Ke; Wang, Fei	Changes in Cerebellar Functional Connectivity and Anatomical Connectivity in Schizophrenia: A Combined Resting-State Functional MRI and Diffusion Tensor Imaging Study
19	Ebisch, Sjoerd J. H.; Gallese, Vittorio; Salone, Anatolia; Martinotti, Giovanni; di Iorio, Giuseppe; Mantini, Dante; Perrucci, Mauro Gianni; Romani, Gian Luca; Di Giannantonio, Massimo; Northoff, Georg	Disrupted relationship between resting state connectivity and task-evoked activity during social perception in schizophrenia
20	Zhu, Jiajia; Zhu, Dao-min; Qian, Yinfeng; Li, Xiaohu; Yu, Yongqiang	Altered spatial and temporal concordance among intrinsic brain activity measures in schizophrenia
21	Du, Yuhui; Pearlson, Godfrey D.; Liu, Jingyu; Sui, Jing; Yu, Qingbao; He, Hao; Castro, Eduardo; Calhoun, Vince D.	A group ICA based framework for evaluating resting fMRI markers when disease categories are unclear: application to schizophrenia, bipolar, and schizoaffective disorders
22	Yu, Yang; Shen, Hui; Zhang, Huiran; Zeng, Ling-Li; Xue, Zhimin; Hu, Dewen	Functional connectivity-based signatures of schizophrenia revealed by multiclass pattern analysis of resting-state fMRI from schizophrenic patients and their healthy siblings
23	Huang, Huan; Botao, Zeng; Jiang, Yuchao; Tang, Yingying; Zhang, Tianhong; Tang, Xiaochen; Xu, Lihua; Wang, Junjie; Li, Jin; Qian, Zhenying; Liu, Xu; Wang, Huiling; Luo, Cheng; Li, Chunbo; Xu, Jian; Goff, Donald; Wang, Jijun	Aberrant resting-state functional connectivity of salience network in first-episode schizophrenia
24	Karbasforoushan, H.; Woodward, N. D.	Resting-State Networks in Schizophrenia
25	Hu, Mao-Lin; Zong, Xiao-Fen; Zheng, Jun-Jie; Pantazatos, Spiro P.; Miller, Jeffrey M.; Li, Zong-Chang; Liao, Yan-Hui; He, Ying; Zhou, Jun; Sang, De-En; Zhao, Hong-Zeng; Lv, Lu-Xian; Tang, Jin-Song; Mann, J. John; Chen, Xiao-Gang	Short-term Effects of Risperidone Monotherapy on Spontaneous Brain Activity in First-episode Treatment-naive Schizophrenia Patients: A Longitudinal fMRI Study
26	Wuethrich, Florian; Viher, Petra V.; Stegmayer, Katharina; Federspiel, Andrea; Bohlhalter, Stephan; Vanbellingen, Tim; Wiest, Roland; Walther, Sebastian	Dysbalanced Resting-State Functional Connectivity Within the Praxis Network Is Linked to Gesture Deficits in Schizophrenia
27	Du, Wei; Calhoun, Vince D.; Li, Hualiang; Ma, Sai; Eichele, Tom; Kiehl, Kent A.; Pearlson, Godfrey D.; Adali, Tuelay	High classification accuracy for schizophrenia with rest and task fMRI data\
28	Tik, Niv; Livny, Abigail; Gal, Shachar; Gigi, Karny; Tsarfaty, Galia; Weiser, Mark; Tavor, Ido	Predicting individual variability in task-evoked brain activity in schizophrenia
29	Guo, Wenbin; Jiang, Jiajing; Xiao, Changqing; Zhang, Zhikun; Zhang, Jian; Yu, Liuyu; Liu, Jianrong; Liu, Guiying	Decreased resting-state interhemispheric functional connectivity in unaffected siblings of schizophrenia patients
30	Savio, Alexandre; Grana, Manuel	Local activity features for computer aided diagnosis of schizophrenia on resting-state fMRI
31	Kottaram, Akhil; Johnston, Leigh A.; Cocchi, Luca; Ganella, Eleni P.; Everall, Ian; Pantelis, Christos; Kotagiri, Ramamohanarao; Zalesky, Andrew	Brain network dynamics in schizophrenia: Reduced dynamism of the default mode network
32	Yamamoto, Maeri; Kushima, Itaru; Suzuki, Ryohei; Branko, Aleksic; Kawano, Naoko; Inada, Toshiya; Iidaka, Tetsuya; Ozaki, Norio	Aberrant functional connectivity between the thalamus and visual cortex is related to attentional impairment in schizophrenia
33	Penades, Rafael; Segura, Barbara; Inguanzo, Anna; Garcia-Rizo, Clemente; Catalan, Rosa; Masana, Guillem; Bernardo, Miquel; Junque, Carme	Cognitive remediation and brain connectivity: A resting-state fMRI study in patients with schizophrenia
34	Sanfratello, Lori; Houck, Jon M.; Calhoun, Vince D.	Dynamic Functional Network Connectivity in Schizophrenia with Magnetoencephalography and Functional Magnetic Resonance Imaging: Do Different Timescales Tell a Different Story?
35	Chen, Cheng; Wang, Gao-hua; Wu, Shi-hao; Zou, Ji-lin; Zhou, Yuan; Wang, Hui-ling	Abnormal Local Activity and Functional Dysconnectivity in Patients with Schizophrenia Having Auditory Verbal Hallucinations
36	Zemankova, Petra; Losak, Jan; Czekoova, Kristina; Lungu, Ovidiu; Jani, Martin; Kasparek, Tomas; Bares, Martin	Theory of Mind Skills Are Related to Resting-State Frontolimbic Connectivity in Schizophrenia
37	Pouyan, Ali A.; Shahamat, Hossein	A texture-based method for classification of schizophrenia using fMRI data
38	Bastos-Leite, Antonio J.; Ridgway, Gerard R.; Silveira, Celeste; Norton, Andreia; Reis, Salome; Friston, Karl J.	Dysconnectivity Within the Default Mode in First-Episode Schizophrenia: A Stochastic Dynamic Causal Modeling Study With Functional Magnetic Resonance Imaging
39	Cui, Long-Biao; Liu, Jian; Wang, Liu-Xian; Li, Chen; Xi, Yi-Bin; Guo, Fan; Wang, Hua-Ning; Zhang, Lin-Chuan; Liu, Wen-Ming; He, Hong; Tian, Ping; Yin, Hong; Lu, Hongbing	Anterior cingulate cortex-related connectivity in first-episode schizophrenia: a spectral dynamic causal modeling study with functional magnetic resonance imaging
40	Zheng, Junjie; Zhang, Yan; Guo, Xiaofeng; Duan, Xujun; Zhang, Jiang; Zhao, Jingping; Chen, Huafu	Disrupted amplitude of low-frequency fluctuations in antipsychotic-naive adolescents with early-onset schizophrenia
41	Huang, Xiao-Qi; Lui, Su; Deng, Wei; Chan, Raymond C. K.; Wu, Qi-Zhu; Jiang, Li-Jun; Zhang, Jun-Ran; Jia, Zhi-Yun; Li, Fei; Li, Xiu-Li; Chen, Long; Li, Tao; Gong, Qi-Yong	Localization of cerebral functional deficits in treatment-naive, first-episode schizophrenia using resting-state fMRI
42	Zhu, Jiajia; Zhuo, Chuanjun; Xu, Lixue; Liu, Feng; Qin, Wen; Yu, Chunshui	Altered Coupling Between Resting-State Cerebral Blood Flow and Functional Connectivity in Schizophrenia
43	Gao, Zhong-Ke; Liu, Xin-Rui; Ma, Chao; Ma, Kai; Gao, Shuang; Zhang, Jie	Functional alteration of brain network in schizophrenia: An fMRI study based on mutual information
44	Razavi, Nadja; Jann, Kay; Koenig, Thomas; Kottlow, Mara; Hauf, Martinus; Strik, Werner; Dierks, Thomas	Shifted Coupling of EEG Driving Frequencies and fMRI Resting State Networks in Schizophrenia Spectrum Disorders
45	Bohaterewicz, Bartosz; Sobczak, Anna M.; Podolak, Igor; Wojcik, Bartosz; Metel, Dagmara; Chrobak, Adrian A.; Fafrowicz, Magdalena; Siwek, Marcin; Dudek, Dominika; Marek, Tadeusz	Machine Learning-Based Identification of Suicidal Risk in Patients With Schizophrenia Using Multi-Level Resting-State fMRI Features
46	Yang, Ge; Zhang, Sen; Zhou, Youqi; Song, Yichen; Hu, Wenyan; Peng, Yue; Shi, Han; Zhang, Yan	Increased resting-state interhemispheric functional connectivity of striatum in first-episode drug-naive adolescent-onset schizophrenia
47	Ghanbari, Majed; Pilevar, Abdol Hamid; Bathaeian, Narges	Diagnosis of schizophrenia using brain resting-state fMRI with activity maps based on deep learning
48	Xiao, Bo; Wang, Shuai; Liu, Jianbo; Meng, Tiantian; He, Yuqiong; Luo, Xuerong	Abnormalities of localized connectivity in schizophrenia patients and their unaffected relatives: a meta-analysis of resting-state functional magnetic resonance imaging studies
49	Du, Yuhui; Pearlson, Godfrey D.; Lin, Dongdong; Sui, Jing; Chen, Jiayu; Salman, Mustafa; Tamminga, Carol A.; Ivleva, Elena I.; Sweeney, John A.; Keshavan, Matcheri S.; Clementz, Brett A.; Bustillo, Juan; Calhoun, Vince D.	Identifying Dynamic Functional Connectivity Biomarkers Using GIG-ICA: Application to Schizophrenia, Schizoaffective Disorder, and Psychotic Bipolar Disorder
50	Kuehn, Simone; Gallinat, Juergen	Resting-State Brain Activity in Schizophrenia and Major Depression: A Quantitative Meta-Analysis
51	Wu, Ying; Ren, Ping; Chen, Rong; Xu, Hong; Xu, Jianxing; Zeng, Lin; Wu, Donghui; Jiang, Wentao; Tang, NianSheng; Liu, Xia	Detection of functional and structural brain alterations in female schizophrenia using elastic net logistic regression
52	Woodward, Neil D.; Rogers, Baxter; Heckers, Stephan	Functional resting-state networks are differentially affected in schizophrenia
53	Mennigen, Eva; Miller, Robyn L.; Rashid, Barnaly; Fryer, Susanna L.; Loewy, Rachel L.; Stuart, Barbara K.; Mathalon, Daniel H.; Calhoun, Vince D.	Reduced higher-dimensional resting state fMRI dynamism in clinical high-risk individuals for schizophrenia identified by meta-state analysis
54	Hare, Stephanie M.; Ford, Judith M.; Ahmadi, Aral; Damaraju, Eswar; Belger, Aysenil; Bustillo, Juan; Lee, Hyo Jong; Mathalon, Daniel H.; Mueller, Bryon A.; Preda, Adrian; van Erp, Theo G. M.; Potkin, Steven G.; Calhoun, Vince D.; Turner, Jessica A.	Modality-Dependent Impact of Hallucinations on Low-Frequency Fluctuations in Schizophrenia
55	McNabb, Carolyn Beth; Sundram, Frederick; Soosay, Ian; Kydd, Robert R.; Russell, Bruce Roy	Increased sensorimotor network connectivity associated with clozapine eligibility in people with schizophrenia
56	Sun, Yu; Collinson, Simon L.; Suckling, John; Sim, Kang	Dynamic Reorganization of Functional Connectivity Reveals Abnormal Temporal Efficiency in Schizophrenia
57	Viviano, Joseph D.; Buchanan, Robert W.; Calarco, Navona; Gold, James M.; Foussias, George; Bhagwat, Nikhil; Stefanik, Laura; Hawco, Colin; DeRosse, Pamela; Argyelan, Miklos; Turner, Jessica; Chavez, Sofia; Kochunov, Peter; Kingsley, Peter; Zhou, Xiangzhi; Malhotra, Anil K.; Voineskos, Aristotle N.	Resting-State Connectivity Biomarkers of Cognitive Performance and Social Function in Individuals With Schizophrenia Spectrum Disorder and Healthy Control Subjects
58	Venkataraman, Archana; Whitford, Thomas J.; Westin, Carl-Fredrik; Golland, Polina; Kubicki, Marek	Whole brain resting state functional connectivity abnormalities in schizophrenia
59	Yanagi, Masaya; Shirakawa, Osamu	Application of Near-Infrared Spectroscopy for Understanding Spontaneous Brain Activity During Resting State in Schizophrenia: A Mini Review
60	Calhoun, Vince D.; Maciejewski, Paul K.; Pearlson, Godfrey D.; Kiehl, Kent A.	Temporal Lobe and Default Hemodynamic Brain Modes Discriminate Between Schizophrenia and Bipolar Disorder
61	Noyan, Handan; Hamamci, Andac; Firat, Zeynep; Sarsilmaz, Aysegul; Ucok, Alp	Menstrual Cycle-Related Changes in Women with Schizophrenia: A Resting-State fMRI Study
62	Chai, Xiaoqian J.; Whitfield-Gabrieli, Susan; Shinn, Ann K.; Gabrieli, John D. E.; Castanon, Alfonso Nieto; McCarthy, Julie M.; Cohen, Bruce M.; Oenguer, Dost	Abnormal Medial Prefrontal Cortex Resting-State Connectivity in Bipolar Disorder and Schizophrenia
63	Kim, Jeong-Hee; Cumming, Paul; Son, Young-Don; Kim, Hang-Keun; Joo, Yo-Han; Kim, Jong-Hoon	Altered connectivity between striatal and extrastriatal regions in patients with schizophrenia on maintenance antipsychotics: an [18F]fallypride PET and functional MRI study
64	Kirino, Eiji; Tanaka, Shoji; Fukuta, Mayuko; Inami, Rie; Arai, Heii; Inoue, Reiichi; Aoki, Shigeki	Simultaneous resting-state functional MRI and electroencephalography recordings of functional connectivity in patients with schizophrenia
65	McHugo, Maureen; Rogers, Baxter P.; Talati, Pratik; Woodward, Neil D.; Heckers, Stephan	Increased amplitude of low frequency fluctuations but normal hippocampal-default mode network connectivity in schizophrenia
66	Aryutova, Katrin; Paunova, Rositsa; Kandilarova, Sevdalina; Stoyanova, Kristina; Maes, Michael H. J.; Stoyanov, Drozdstoy	Differential aberrant connectivity of precuneus and anterior insula may underpin the diagnosis of schizophrenia and mood disorders
67	Jimenez, Amy M.; Riedel, Philipp; Lee, Junghee; Reavis, Eric A.; Green, Michael F.	Linking resting-state networks and social cognition in schizophrenia and bipolar disorder
68	Liu, Yi; Guo, Wenbin; Zhang, Yan; Lv, Luxian; Hu, Feihu; Wu, Renrong; Zhao, Jingping	Decreased Resting-State Interhemispheric Functional Connectivity Correlated with Neurocognitive Deficits in Drug-Naive First-Episode Adolescent-Onset Schizophrenia
69	Wang, Yingchan; Jiang, Yuchao; Liu, Dengtang; Zhang, Jianye; Yao, Dezhong; Luo, Cheng; Wang, Jijun	Atypical Antipsychotics Mediate Dynamics of Intrinsic Brain Activity in Early-Stage Schizophrenia? A Preliminary Study
70	Meda, Shashwath A.; Gill, Adrienne; Stevens, Michael C.; Lorenzoni, Raymond P.; Glahn, David C.; Calhoun, Vince D.; Sweeney, John A.; Tamminga, Carol A.; Keshavan, Matcheri S.; Thaker, Gunvant; Pearlson, Godfrey D.	Differences in Resting-State Functional Magnetic Resonance Imaging Functional Network Connectivity Between Schizophrenia and Psychotic Bipolar Probands and Their Unaffected First-Degree Relatives
71	Algunaid, Rami F.; Algumaei, Ali H.; Rushdi, Muhammad A.; Yassine, Inas A.	Schizophrenic patient identification using graph-theoretic features of resting-state fMRI data
72	Mwansisya, Tumbwene E.; Wang, Zheng; Tao, Haojuan; Zhang, Huiran; Hu, Aimin; Guo, Shuixia; Liu, Zhening	The diminished interhemispheric connectivity correlates with negative symptoms and cognitive impairment in first-episode schizophrenia
73	Orliac, Francois; Naveau, Mickael; Joliot, Marc; Delcroix, Nicolas; Razafimandimby, Annick; Brazo, Perrine; Dollfus, Sonia; Delamillieure, Pascal	Links among resting-state default-mode network, salience network, and symptomatology in schizophrenia
74	Chen, Jun; Xu, Yong; Zhang, Kerang; Liu, Zhifen; Xu, Cheng; Shen, Yan; Xu, Qi	Comparative study of regional homogeneity in schizophrenia and major depressive disorder
75	Wen, Dan; Wang, Junjie; Yao, Guanqun; Liu, Sha; Li, Xinrong; Li, Jing; Li, Hong; Xu, Yong	Abnormality of subcortical volume and resting functional connectivity in adolescents with early-onset and prodromal schizophrenia
76	Liu, Meijie; Zeng, Ling-Li; Shen, Hui; Liu, Zhening; Hu, Dewen	Potential risk for healthy siblings to develop schizophrenia: evidence from pattern classification with whole-brain connectivity
77	Su, Tsung-Wei; Hsu, Tun-Wei; Lin, Yi-Ching; Lin, Ching-Po	Schizophrenia symptoms and brain network efficiency: A resting-state fMRI study
78	Liu, Yong; Liang, Meng; Zhou, Yuan; He, Yong; Hao, Yihui; Song, Ming; Yu, Chunshui; Liu, Haihong; Liu, Zhening; Jiang, Tianzi	Disrupted small-world networks in schizophrenia
79	Shen, Hui; Wang, Lubin; Liu, Yadong; Hu, Dewen	Discriminative analysis of resting-state functional connectivity patterns of schizophrenia using low dimensional embedding of fMRI
80	Lei, Wei; Li, Mingli; Deng, Wei; Zhou, Yi; Ma, Xiaohong; Wang, Qiang; Guo, Wanjun; Li, Yinfei; Jiang, Lijun; Han, Yuanyuan; Huang, Chaohua; Hu, Xun; Li, Tao	Sex-Specific Patterns of Aberrant Brain Function in First-Episode Treatment-Naive Patients with Schizophrenia
81	Zarghami, Tahereh S.; Hossein-Zadeh, Gholam-Ali; Bahrami, Fariba	Deep Temporal Organization of fMRI Phase Synchrony Modes Promotes Large-Scale Disconnection in Schizophrenia
82	Moran, Lauren V.; Stoeckel, Luke E.; Wang, Kristina; Caine, Carolyn E.; Villafuerte, Rosemond; Calderon, Vanessa; Baker, Justin T.; Ongur, Dost; Janes, Amy C.; Evins, A. Eden; Pizzagalli, Diego A.	Nicotine-induced activation of caudate and anterior cingulate cortex in response to errors in schizophrenia
83	Chen, Cheng; Wang, Hui-Ling; Wu, Shi-Hao; Huang, Huan; Zou, Ji-Lin; Chen, Jun; Jiang, Tian-Zi; Zhou, Yuan; Wang, Gao-Hua	Abnormal Degree Centrality of Bilateral Putamen and Left Superior Frontal Gyrus in Schizophrenia with Auditory Hallucinations: A Resting-state Functional Magnetic Resonance Imaging Study
84	Guo, Shuixia; He, Ningning; Liu, Zhening; Linli, Zeqiang; Tao, Haojuan; Palaniyappan, Lena	Brain-Wide Functional Dysconnectivity in Schizophrenia: Parsing Diathesis, Resilience, and the Effects of Clinical Expression
85	Lalousis, Paris Alexandros; Malaviya, Aanya; Upthegrove, Rachel; Heinze, Kareen; Diukova, Ana; Auer, Dorothee; Liddle, Peter; Mallikarjun, Pavan	Trait related aberrant connectivity in clinically stable patients with schizophrenia: A seed based resting state fMRI study
86	Chan, Nathan K.; Kim, Julia; Shah, Parita; Brown, Eric E.; Plitman, Eric; Carravaggio, Fernando; Iwata, Yusuke; Gerretsen, Philip; Graff-Guerrero, Ariel	Resting-state functional connectivity in treatment response and resistance in schizophrenia: A systematic review
87	Kottaram, Akhil; Johnston, Leigh; Ganella, Eleni; Pantelis, Christos; Kotagiri, Ramamohanarao; Zalesky, Andrew	Spatio-temporal dynamics of resting-state brain networks improve single-subject prediction of schizophrenia diagnosis
88	Yamashita, Madoka; Shimokawa, Tetsuya; Takahashi, Shun; Yamada, Shinichi; Terada, Masaki; Ukai, Satoshi; Tanemura, Rumi	Cognitive functions relating to aberrant interactions between task-positive and task-negative networks: Resting fMRI study of patients with schizophrenia
89	Alonso-Solis, Anna; Vives-Gilabert, Yolanda; Grasa, Eva; Portella, Maria J.; Rabella, Mireia; Blanca Sauras, Rosa; Roldan, Alexandra; Nunez-Marin, Fidel; Gomez-Anson, Beatriz; Perez, Victor; Alvarez, Enric; Corripio, Iluminada	Resting-state functional connectivity alterations in the default network of schizophrenia patients with persistent auditory verbal hallucinations
90	Zhou, Yuan; Shu, Ni; Liu, Yong; Song, Ming; Hao, Yihui; Liu, Haihong; Yu, Chunshui; Liu, Zhening; Jiang, Tianzi	Altered resting-state functional connectivity and anatomical connectivity of hippocampus in schizophrenia
91	Dauvermann, Maria R.; Mothersill, David; Rokita, Karolina, I; King, Sinead; Holleran, Laurena; Kane, Ruan; McKernan, Declan P.; Kelly, John P.; Morris, Derek W.; Corvin, Aiden; Hallahan, Brian; McDonald, Colm; Donohoe, Gary	Changes in Default-Mode Network Associated With Childhood Trauma in Schizophrenia
92	Huang, Yuyan; Wang, Weiyan; Hei, Gangrui; Yang, Ye; Long, Yujun; Wang, Xiaoyi; Xiao, Jingmei; Xu, Xijia; Song, Xueqin; Gao, Shuzhan; Shao, Tiannan; Huang, Jing; Wang, Ying; Zhao, Jingping; Wu, Renrong	Altered regional homogeneity and cognitive impairments in first-episode schizophrenia: A resting-state fMRI study
93	Guo, Wenbin; Liu, Feng; Yao, Dapeng; Jiang, Jiajing; Su, Qinji; Zhang, Zhikun; Zhang, Jian; Yu, Liuyu; Zhai, Jinguo; Xiao, Changqing	Decreased default-mode network homogeneity in unaffected siblings of schizophrenia patients at rest
94	Martino, Matteo; Magioncalda, Paola; Yu, Hua; Li, Xiaojing; Wang, Qiang; Meng, Yajing; Deng, Wei; Li, Yinfei; Li, Mingli; Ma, Xiaohong; Lane, Timothy; Duncan, Niall W.; Northoff, Georg; Li, Tao	Abnormal Resting-State Connectivity in a Substantia Nigra-Related Striato-Thalamo-Cortical Network in a Large Sample of First-Episode Drug-Naive Patients With Schizophrenia
95	Kraguljac, Nina Vanessa; White, David Matthew; Hadley, Jennifer; Reid, Meredith Amanda; Lahti, Adrienne Carol	Hippocampal-Parietal Dysconnectivity and Glutamate Abnormalities in Unmedicated Patients With Schizophrenia
96	Guo, Wenbin; Zhang, Fengyu; Liu, Feng; Chen, Jindong; Wu, Renrong; Chen, Danny Q.; Zhang, Zhikun; Zhai, Jinguo; Zhao, Jingping	Cerebellar abnormalities in first-episode, drug-naive schizophrenia at rest
97	Kirino, Eiji; Tanaka, Shoji; Fukuta, Mayuko; Inami, Rie; Inoue, Reiichi; Aoki, Shigeki	Functional Connectivity of the Caudate in Schizophrenia Evaluated with Simultaneous Resting-State Functional MRI and Electroencephalography Recordings
98	Huang, Huan; Chen, Cheng; Rong, Bei; Wan, Qirong; Chen, Jingang; Liu, Zhongchun; Zhou, Yuan; Wang, Gaohua; Wang, Huiling	Resting-state functional connectivity of salience network in schizophrenia and depression
99	Miao, Qi; Pu, Chengcheng; Wang, Zhijiang; Yan, Chao-Gan; Shi, Chuan; Cao, Qingjiu; Wang, Xijin; Cheng, Zhang; Han, Xue; Yang, Lei; Lai, Yunyao; Yuan, Yanbo; Ma, Hong; Li, Keqing; Hong, Nan; Yu, Xin	Influence of More Than 5 Years of Continuous Exposure to Antipsychotics on Cerebral Functional Connectivity of Chronic Schizophrenia
100	Zhu, Qi; Huang, Jiashuang; Xu, Xijia	Non-negative discriminative brain functional connectivity for identifying schizophrenia on resting-state fMRI
101	Ma, Sal; Calhoun, Vince D.; Eichele, Tom; Du, Wei; Adali, Tuelay	Modulations of functional connectivity in the healthy and schizophrenia groups during task and rest
102	van de Ven, Vincent; Jagiela, Anna Rotarska; Oertel-Knoechel, Viola; Linden, David E. J.	Reduced intrinsic visual cortical connectivity is associated with impaired perceptual closure in schizophrenia
103	Goswami, Seujee; Beniwal, Ram Pratap; Kumar, Mukesh; Bhatia, Triptish; Gur, Raquel E.; Gur, Ruben C.; Khushu, Subhash; Deshpande, Smita N.	A preliminary study to investigate resting state fMRI as a potential group differentiator for schizophrenia
104	Zhang, Yuyanan; Yan, Hao; Liao, Jinmin; Yu, Hao; Jiang, Sisi; Liu, Qi; Zhang, Dai; Yue, Weihua	ZNF804A Variation May Affect Hippocampal-Prefrontal Resting-State Functional Connectivity in Schizophrenic and Healthy Individuals
105	Algumaei, Ali H.; Algunaid, Rami F.; Rushdi, Muhammad A.; Yassine, Inas A.	Feature and decision-level fusion for schizophrenia detection based on resting-state fMRI data
106	Xue, Shao-Wei; Yu, Qingbao; Guo, Yonghu; Song, Donghui; Wang, Ze	Resting-state brain entropy in schizophrenia
107	Mehta, Urvakhsh Meherwan; Ibrahim, Ferose Azeez; Sharma, Manu S.; Venkatasubramanian, Ganesan; Thirthalli, Jagadisha; Bharath, Rose Dawn; Bolo, Nicolas R.; Gangadhar, Bangalore N.; Keshavan, Matcheri S.	Resting-state functional connectivity predictors of treatment response in schizophrenia-A systematic review and meta-analysis
108	Sheffield, Julia M.; Barch, Deanna M.	Cognition and resting-state functional connectivity in schizophrenia
109	Bluhm, Robyn L.; Miller, Jodi; Lanius, Ruth A.; Osuch, Elizabeth A.; Boksman, Kristine; Neufeld, R. W. J.; Theberge, Jean; Schaefer, Betsy; Williamson, Peter	Spontaneous low-frequency fluctuations in the BOLD signal in schizophrenic patients:: Anomalies in the default network
110	Guo, Wenbin; Su, Qinji; Yao, Dapeng; Jiang, Jiajing; Zhang, Jian; Zhang, Zhikun; Yu, Liuyu; Zhai, Jinguo; Xiao, Changqing	Decreased regional activity of default-mode network in unaffected siblings of schizophrenia patients at rest
111	Zhao, Zhiyong; Li, Xuzhou; Feng, Guoxun; Shen, Zhe; Li, Shangda; Xu, Yi; Huang, Manli; Xu, Dongrong	Altered Effective Connectivity in the Default Network of the Brains of First-Episode, Drug-Naive Schizophrenia Patients With Auditory Verbal Hallucinations
112	Wang, Xiao; Liao, Wei; Han, Shaoqiang; Li, Jiao; Wang, Yifeng; Zhang, Yan; Zhao, Jingping; Chen, Huafu	Frequency-specific altered global signal topography in drug-naive first-episode patients with adolescent-onset schizophrenia
113	Wang, Yingchan; Jiang, Yuchao; Su, Wenjun; Xu, Lihua; Wei, Yanyan; Tang, Yingying; Zhang, Tianhong; Tang, Xiaochen; Hu, Yegang; Cui, Huiru; Wang, Jinhong; Yao, Dezhong; Luo, Cheng; Wang, Jijun	Temporal Dynamics in Degree Centrality of Brain Functional Connectome in First-Episode Schizophrenia with Different Short-Term Treatment Responses: A Longitudinal Study
114	Zhang, Yan; Peng, Yue; Song, Yichen; Zhou, Youqi; Zhang, Sen; Yang, Ge; Yang, Yongfeng; Li, Wenqiang; Yue, Weihua; Lv, Luxian; Zhang, Dai	Abnormal functional connectivity of the striatum in first-episode drug-naive early-onset Schizophrenia
115	Yang, Genevieve J.; Murray, John D.; Glasser, Matthew; Pearlson, Godfrey D.; Krystal, John H.; Schleifer, Charlie; Repovs, Grega; Anticevic, Alan	Altered Global Signal Topography in Schizophrenia
116	Yu, Qingbao; Sui, Jing; Rachakonda, Srinivas; He, Hao; Gruner, William; Pearlson, Godfrey; Kiehl, Kent A.; Calhoun, Vince D.	Altered Topological Properties of Functional Network Connectivity in Schizophrenia during Resting State: A Small-World Brain Network Study
117	Chyzhyk, Darya; Grana, Manuel; Oenguer, Doest; Shinn, Ann K.	Discrimination of Schizophrenia Auditory Hallucinators by Machine Learning of Resting-State Functional MRI
118	Guo, Wenbin; Liu, Feng; Chen, Jindong; Wu, Renrong; Li, Lehua; Zhang, Zhikun; Chen, Huafu; Zhao, Jingping	Treatment effects of olanzapine on homotopic connectivity in drug-free schizophrenia at rest
119	Yu, Rongjun; Chien, Yi-Ling; Wang, Hsiao-Lan Sharon; Liu, Chih-Min; Liu, Chen-Chung; Hwang, Tzung-Jeng; Hsieh, Ming H.; Hwu, Hai-Gwo; Tseng, Wen-Yih Isaac	Frequency-Specific Alternations in the Amplitude of Low-Frequency Fluctuations in Schizophrenia
120	Son, Shuraku; Miyata, Jun; Mori, Yasuo; Isobe, Masanori; Urayama, Shin-ichi; Aso, Toshihiko; Fukuyama, Hidenao; Murai, Toshiya; Takahashi, Hidehiko	Lateralization of intrinsic frontoparietal network connectivity and symptoms in schizophrenia
121	Guo, Wenbin; Liu, Feng; Chen, Jindong; Wu, Renrong; Li, Lehua; Zhang, Zhikun; Chen, Huafu; Zhao, Jingping	Olanzapine modulates the default-mode network homogeneity in recurrent drug-free schizophrenia at rest
122	Qureshi, Muhammad Naveed Iqbal; Oh, Jooyoung; Leeg, Boreom	3D-CNN based discrimination of schizophrenia using resting-state fMRI
123	Zhang, Ping; Li, Yanli; Fan, Fengmei; Li, Chiang-Shan R.; Luo, Xingguang; Yang, Fude; Yao, Yin; Tan, Yunlong	Resting-state Brain Activity Changes Associated with Tardive Dyskinesia in Patients with Schizophrenia: Fractional Amplitude of Low-frequency Fluctuation Decreased in the Occipital Lobe
124	Cui, Long-Biao; Liu, Kang; Li, Chen; Wang, Liu-Xian; Guo, Fan; Tian, Ping; Wu, Yu-Jing; Guo, Li; Liu, Wen-Ming; Xi, Yi-Bin; Wang, Hua-Ning; Yin, Hong	Putamen-related regional and network functional deficits in first-episode schizophrenia with auditory verbal hallucinations
125	Hare, Stephanie M.; Law, Alicia S.; Ford, Judith M.; Mathalon, Daniel H.; Ahmadi, Aral; Damaraju, Eswar; Bustillo, Juan; Belger, Aysenil; Lee, Hyo Jong; Mueller, Bryon A.; Lim, Kelvin O.; Brown, Gregory G.; Preda, Adrian; van Erp, Theo G. M.; Potkin, Steven G.; Calhoun, Vince D.; Turner, Jessica A.	Disrupted network cross talk, hippocampal dysfunction and hallucinations in schizophrenia
126	Shin, Da-Jung; Lee, Tae Young; Jung, Wi Hoon; Kim, Sung Nyun; Jang, Joon Hwan; Kwon, Jun Soo	Away from home: the brain of the wandering mind as a model for schizophrenia
127	Argyelan, Miklos; Ikuta, Toshikazu; DeRosse, Pamela; Braga, Raphael J.; Burdick, Katherine E.; John, Majnu; Kingsley, Peter B.; Malhotra, Anil K.; Szeszko, Philip R.	Resting-State fMRI Connectivity Impairment in Schizophrenia and Bipolar Disorder
128	Sui, Jing; Pearlson, Godfrey D.; Du, Yuhui; Yu, Qingbao; Jones, Thomas R.; Chen, Jiayu; Jiang, Tianzi; Bustillo, Juan; Calhoun, Vince D.	In Search of Multimodal Neuroimaging Biomarkers of Cognitive Deficits in Schizophrenia
129	Salvador, Raymond; Landin-Romero, Ramon; Anguera, Maria; Canales-Rodriguez, Erick J.; Radua, Joaquim; Guerrero-Pedraza, Amalia; Sarro, Salvador; Maristany, Teresa; McKenna, Peter J.; Pomarol-Clotet, Edith	Non redundant functional brain connectivity in schizophrenia
130	Bhinge, Suchita; Long, Qunfang; Calhoun, Vince D.; Adali, Tulay	Spatial Dynamic Functional Connectivity Analysis Identifies Distinctive Biomarkers in Schizophrenia
131	Yang, Fan; Ma, Huan; Yuan, Jing; Wei, Yujun; Xu, Li; Zhang, Yan; Kang, Chuanyuan; Yang, Jianzhong	Correlation of abnormalities in resting state fMRI with executive functioning in chronic schizophrenia
132	Giraldo-Chica, Monica; Woodward, Neil D.	Review of thalamocortical resting-state fMRI studies in schizophrenia
133	van Buuren, Mariet; Vink, Matthijs; Kahn, Rene S.	Default-mode network dysfunction and self-referential processing in healthy siblings of schizophrenia patients
134	Huang, Huan; Shu, Chang; Chen, Jun; Zou, Jilin; Chen, Cheng; Wu, Shihao; Xiao, Ling; Liu, Zhongchun; Wang, Huiling; Zhou, Yuan; Wang, Gaohua; Jiang, Tianzi	Altered corticostriatal pathway in first-episode paranoid schizophrenia: Resting-state functional and causal connectivity analyses
135	Zhou, Yuan; Liang, Meng; Jiang, Tianzi; Tian, Lixia; Liu, Yong; Liu, Zhening; Liu, Haihong; Kuang, Fan	Functional dysconnectivity of the dorsolateral prefrontal cortex in first-episode schizophrenia using resting-state fMRI
136	Bae, Youngoh; Kumarasamy, Kunaraj; Ali, Issa M.; Korfiatis, Panagiotis; Akkus, Zeynettin; Erickson, Bradley J.	Differences Between Schizophrenic and Normal Subjects Using Network Properties from fMRI
137	Zhou, Lili; Bi, Yanzhi; Liang, Meng; Kong, Yazhuo; Tu, Yiheng; Zhang, Xiangyang; Song, Yanying; Du, Xia; Tan, Shuping; Hu, Li	A modality-specific dysfunction of pain processing in schizophrenia
138	Klingner, Carsten M.; Langbein, Kerstin; Dietzek, Maren; Smesny, Stefan; Witte, Otto W.; Sauer, Heinrich; Nenadic, Igor	Thalamocortical connectivity during resting state in schizophrenia
139	Chen, Xiaoyi; Zhou, Jing; Ke, Pengfei; Huang, Jiayuan; Xiong, Dongsheng; Huang, Yuanyuan; Ma, Guolin; Ning, Yuping; Wu, Fengchun; Wu, Kai	Classification of schizophrenia patients using a graph convolutional network: A combined functional MRI and connectomics analysis
140	Zou, Hongliang; Yang, Jian	Multi-frequency Dynamic Weighted Functional Connectivity Networks for Schizophrenia Diagnosis
141	Athanassiou, Maria; Dumais, Alexandre; Tikasz, Andras; Lipp, Olivier; Dubreucq, Jean-Luc; Potvin, Stephane	Increased cingulo-orbital connectivity is associated with violent behaviours in schizophrenia
142	Xie, Wanqing; Peng, Chung-Kang; Huang, Chu-Chung; Lin, Ching-Po; Tsai, Shih-Jen; Yang, Albert C.	Functional brain lateralization in schizophrenia based on the variability of resting-state fMRI signal
143	Ma, Sai; Calhoun, Vince D.; Phlypo, Ronald; Adali, Tulay	Dynamic changes of spatial functional network connectivity in individuals and schizophrenia patients using independent vector analysis
144	Moran, Lauren V.; Tagamets, Malle A.; Sampath, Hemalatha; O'Donnell, Alan; Stein, Elliot A.; Kochunov, Peter; Hong, L. Elliot	Disruption of Anterior Insula Modulation of Large-Scale Brain Networks in Schizophrenia
145	Huang, Huan; Jiang, Yuchao; Xia, Mengqing; Tang, Yingying; Zhang, Tianhong; Cui, Huiru; Wang, Junjie; Li, Yu; Xu, Lihua; Curtin, Adrian; Sheng, Jianhua; Jia, Yuping; Yao, Dezhong; Li, Chunbo; Luo, Cheng; Wang, Jijun	Increased resting-state global functional connectivity density of default mode network in schizophrenia subjects treated with electroconvulsive therapy
146	Yan, Hao; Tian, Lin; Yan, Jun; Sun, Wei; Liu, Qi; Zhang, Yan-Bo; Li, Xin-Ming; Zang, Yu-Feng; Zhang, Dai	Functional and Anatomical Connectivity Abnormalities in Cognitive Division of Anterior Cingulate Cortex in Schizophrenia
147	Gabbatore, Ilaria; Bosco, Francesca M.; Geda, Elisabetta; Gastaldo, Luigi; Duca, Sergio; Costa, Tommaso; Bara, Bruno G.; Sacco, Katiuscia	Cognitive Pragmatic Rehabilitation Program in Schizophrenia: A Single Case fMRI Study
148	He, Z.; Deng, W.; Li, M.; Chen, Z.; Jiang, L.; Wang, Q.; Huang, C.; Collier, D. A.; Gong, Q.; Ma, X.; Zhang, N.; Li, T.	Aberrant intrinsic brain activity and cognitive deficit in first-episode treatment-naive patients with schizophrenia
149	Xiang, Yizhen; Wang, Jianxin; Tan, Guanxin; Wu, Fang-Xiang; Liu, Jin	Schizophrenia Identification Using Multi-View Graph Measures of Functional Brain Networks
150	Hare, Stephanie M.; Chiappelli, Joshua; Savransky, Anya; Adhikari, Bhim M.; Wisner, Krista; Kvarta, Mark; Goldwaser, Eric; Du, Xiaoming; Chen, Shuo; Rowland, Laura M.; Kochunov, Peter; Hong, L. Elliot	The Role of Hippocampal Functional Connectivity on Multisystem Subclinical Abnormalities in Schizophrenia
151	Zhu, Jiajia; Qian, Yinfeng; Zhang, Biao; Li, Xiaohu; Bai, Ya; Li, Xiaoshu; Yu, Yongqiang	Abnormal synchronization of functional and structural networks in schizophrenia
152	Yu, Yang; Shen, Hui; Zeng, Ling-Li; Ma, Qiongmin; Hu, Dewen	Convergent and Divergent Functional Connectivity Patterns in Schizophrenia and Depression
153	Ford, Judith M.; Roach, Brian J.; Palzes, Vanessa A.; Mathalon, Daniel H.	Using concurrent EEG and fMRI to probe the state of the brain in schizophrenia
154	Whalley, Heather C.; Papmeyer, Martina; Sprooten, Emma; Lawrie, Stephen M.; Sussmann, Jessika E.; McIntosh, Andrew M.	Review of functional magnetic resonance imaging studies comparing bipolar disorder and schizophrenia
155	Chen, Jiayu; Rashid, Barnaly; Yu, Qingbao; Liu, Jingyu; Lin, Dongdong; Du, Yuhui; Sui, Jing; Calhoun, Vince D.	Variability in Resting State Network and Functional Network Connectivity Associated With Schizophrenia Genetic Risk: A Pilot Study
156	Mier, Daniela; Eisenacher, Sarah; Rausch, Franziska; Englisch, Susanne; Gerchen, Martin Fungisai; Zamoscik, Vera; Meyer-Lindenberg, Andreas; Zink, Mathias; Kirsch, Peter	Aberrant activity and connectivity of the posterior superior temporal sulcus during social cognition in schizophrenia
157	Yao, Yutong; He, Hui; Duan, Mingjun; Li, Shicai; Li, Cheng; Chen, Xi; Yao, Gang; Chang, Xin; Shu, Haifeng; Wang, Hongming; Luo, Cheng	The Effects of Music Intervention on Pallidum-DMN Circuit of Schizophrenia
158	Damiani, Stefano; Tarchi, Livio; La-Torraca-Vittori, Paolo; Scalabrini, Andrea; Castellini, Giovanni; Ricca, Valdo; Fusar-Poli, Paolo; Politi, Pierluigi	State-dependent reductions of local brain connectivity in schizophrenia and their relation to performance and symptoms: A functional magnetic resonance imaging study
159	Sheng, Dan; Pu, Weidan; Linli, Zeqiang; Tian, Guo-Liang; Guo, Shuixia; Fei, Yu	Aberrant global and local dynamic properties in schizophrenia with instantaneous phase method based on Hilbert transform
160	Ma, Xiaoqian; Zheng, Wenxiao; Li, Chunwang; Li, Zongchang; Tang, Jinsong; Yuan, Liu; Ouyang, Lijun; Jin, Ke; He, Ying; Chen, Xiaogang	Decreased regional homogeneity and increased functional connectivity of default network correlated with neurocognitive deficits in subjects with genetic high-risk for schizophrenia: A resting-state fMRI study
161	Gao, Yujun; Tong, Xin; Hu, Jianxiu; Huang, Hanjun; Guo, Tian; Wang, Gang; Li, Yi; Wang, Gaohua	Decreased resting-state neural signal in the left angular gyrus as a potential neuroimaging biomarker of schizophrenia: An amplitude of low-frequency fluctuation and support vector machine analysis
162	Wang, Hsiao-Lan Sharon; Rau, Chi-Lun; Li, Yu-Mei; Chen, Ya-Ping; Yu, Rongjun	Disrupted thalamic resting-state functional networks in schizophrenia
163	Kiparizoska, Sara; Ikuta, Toshikazu	Disrupted Olfactory Integration in Schizophrenia: Functional Connectivity Study
164	Joo, Sung Woo; Yoon, Woon; Jo, Young Tak; Kim, Harin; Kim, Yangsik; Lee, Jungsun	Aberrant Executive Control and Auditory Networks in Recent-Onset Schizophrenia
165	Wei, Yarui; Han, Shaoqiang; Chen, Jingli; Wang, Caihong; Wang, Weijian; Li, Hong; Song, Xueqin; Xue, Kangkang; Zhang, Yong; Cheng, Jingliang	Abnormal interhemispheric and intrahemispheric functional connectivity dynamics in drug-naive first-episode schizophrenia patients with auditory verbal hallucinations
166	Shi, Dafa; Zhang, Haoran; Wang, Guangsong; Yao, Xiang; Li, Yanfei; Wang, Siyuan; Ren, Ke	Neuroimaging biomarkers for detecting schizophrenia: A resting-state functional MRI-based radiomics analysis
167	Su, Tsung-Wei; Lan, Tsuo-Hung; Hsu, Tun-Wei; Biswal, Bharat B.; Tsai, Pei-Jung; Lin, Wei-Che; Lin, Ching-Po	Reduced neuro-integration from the dorsolateral prefrontal cortex to the whole brain and executive dysfunction in schizophrenia patients and their relatives
168	Yu, Rongjun; Hsieh, Ming H.; Wang, Hsiao-Lan Sharon; Liu, Chih-Min; Liu, Chen-Chung; Hwang, Tzung-Jeng; Chien, Yi-Ling; Hwu, Hai-Gwo; Tseng, Wen-Yih Isaac	Frequency Dependent Alterations in Regional Homogeneity of Baseline Brain Activity in Schizophrenia
169	Gao, Bin; Wang, Yiquan; Liu, Weibo; Chen, Zhiyu; Zhou, Heshan; Yang, Jinyu; Cohen, Zachary; Zhu, Yihong; Zang, Yufeng	Spontaneous Activity Associated with Delusions of Schizophrenia in the Left Medial Superior Frontal Gyrus: A Resting-State fMRI Study
170	Miller, Robyn L.; Vergara, Victor Manuel; Keator, David B.; Calhoun, Vince D.	A Method for Intertemporal Functional-Domain Connectivity Analysis: Application to Schizophrenia Reveals Distorted Directional Information Flow
171	Zhou, Yuan; Liang, Meng; Tian, Lixia; Wang, Kun; Hao, Yihui; Liu, Haihong; Liu, Zhening; Jiang, Tianzi	Functional disintegration in paranoid schizophrenia using resting-state fMRI
172	Kalmady, Sunil Vasu; Greiner, Russell; Agrawal, Rimjhim; Shivakumar, Venkataram; Narayanaswamy, Janardhanan C.; Brown, Matthew R. G.; Greenshaw, Andrew J.; Dursun, Serdar M.; Venkatasubramanian, Ganesan	Towards artificial intelligence in mental health by improving schizophrenia prediction with multiple brain parcellation ensemble-learning
173	Antonucci, Linda A.; Fazio, Leonardo; Pergola, Giulio; Blasi, Giuseppe; Stolfa, Giuseppe; Di Palo, Piergiuseppe; Mucci, Armida; Rocca, Paola; Brasso, Claudio; di Giannantonio, Massimo; Giordano, Giulia Maria; Monteleone, Palmiero; Pompili, Maurizio; Siracusano, Alberto; Bertolino, Alessandro; Galderisi, Silvana; Maj, Mario	Joint structural-functional magnetic resonance imaging features are associated with diagnosis and real-world functioning in patients with schizophrenia
174	Zhang, Sen; Yang, Ge; Ou, Yangpan; Guo, Wenbin; Peng, Yue; Hao, Keke; Zhao, Jingping; Yang, Yongfeng; Li, Wenqiang; Zhang, Yan; Lv, Luxian	Abnormal default-mode network homogeneity and its correlations with neurocognitive deficits in drug-naive first-episode adolescent-onset schizophrenia
175	Yang, Genevieve J.; Murray, John D.; Repovs, Grega; Cole, Michael W.; Savic, Aleksandar; Glasser, Matthew F.; Pittenger, Christopher; Krystal, John H.; Wang, Xiao-Jing; Pearlson, Godfrey D.; Glahn, David C.; Anticevic, Alan	Altered global brain signal in schizophrenia
176	Cetin, Mustafa S.; Houck, Jon M.; Rashid, Barnaly; Agacoglu, Oktay; Stephen, Julia M.; Sui, Jing; Canive, Jose; Mayer, Andy; Aine, Cheryl; Bustillo, Juan R.; Calhoun, Vince D.	Multimodal Classification of Schizophrenia Patients with MEG and fMRI Data Using Static and Dynamic Connectivity Measures
177	Ke, Ming; Zou, Ran; Shen, Hui; Huang, Xing; Zhou, Zongtan; Liu, Zhening; Xue, Zhimin; Hu, Dewen	Bilateral functional asymmetry disparity in positive and negative schizophrenia revealed by resting-state fMRI
178	Li, Junhua; Sun, Yu; Huang, Yi; Bezerianos, Anastasios; Yu, Rongjun	Machine learning technique reveals intrinsic characteristics of schizophrenia: an alternative method
179	Hua, Minghui; Peng, Yanmin; Zhou, Yuan; Qin, Wen; Yu, Chunshui; Liang, Meng	Disrupted pathways from limbic areas to thalamus in schizophrenia highlighted by whole-brain resting-state effective connectivity analysis
180	Kuang, Li-Dan; Lin, Qiu-Hua; Gong, Xiao-Feng; Cong, Fengyu; Sui, Jing; Calhoun, Vince D.	Model order effects on ICA of resting-state complex-valued fMRI data: Application to schizophrenia
181	Houck, Jon M.; Cetin, Mustafa S.; Mayer, Andrew R.; Bustillo, Juan R.; Stephen, Julia; Aine, Cheryl; Canive, Jose; Perrone-Bizzozero, Nora; Thoma, Robert J.; Brookes, Matthew J.; Calhoun, Vince. D.	Magnetoencephalographic and functional MRI connectomics in schizophrenia via intra- and inter-network connectivity
182	Zhang, Youxue; Guo, Gang; Tian, Yuan	Increased Temporal Dynamics of Intrinsic Brain Activity in Sensory and Perceptual Network of Schizophrenia
183	Liu, Xingyun; Zhuo, Chuanjun; Qin, Wen; Zhu, Jiajia; Xu, Lixue; Xu, Yongjie; Yu, Chunshui	Selective functional connectivity abnormality of the transition zone of the inferior parietal lobule in schizophrenia
184	Xu, Y.; Qin, W.; Zhuo, C.; Xu, L.; Zhu, J.; Liu, X.; Yu, C.	Selective functional disconnection of the orbitofrontal subregions in schizophrenia
185	Ji, Gong-Jun; Chen, Xingui; Bai, Tongjian; Wang, Lu; Wei, Qiang; Gao, Yaxiang; Tao, Longxiang; He, Kongliang; Li, Dandan; Dong, Yi; Hu, Panpan; Yu, Fengqiong; Zhu, Chunyan; Tian, Yanghua; Yu, Yongqiang; Wang, Kai	Classification of schizophrenia by intersubject correlation in functional connectome
186	Cousijn, Helena; Tunbridge, Elizabeth M.; Rolinski, Michal; Wallis, George; Colclough, Giles L.; Woolrich, Mark W.; Nobre, Anna C.; Harrison, Paul J.	Modulation of Hippocampal Theta and Hippocampal-Prefrontal Cortex Function by a Schizophrenia Risk Gene
187	Mastrandrea, Rossana; Piras, Fabrizio; Gabrielli, Andrea; Banaj, Nerisa; Caldarelli, Guido; Spalletta, Gianfranco; Gili, Tommaso	The unbalanced reorganization of weaker functional connections induces the altered brain network topology in schizophrenia
188	Skatun, Kristina C.; Kaufmann, Tobias; Brandt, Christine L.; Nhat Trung Doan; Alnaes, Dag; Tonnesen, Siren; Biele, Guido; Vaskinn, Anja; Melle, Ingrid; Agartz, Ingrid; Andreassen, Ole A.; Westlye, Lars T.	Thalamo-cortical functional connectivity in schizophrenia and bipolar disorder
189	Liang, Yinghui; Shao, Rongrong; Zhang, Zhiying; Li, Xinmin; Zhou, Longhao; Guo, Suqin	Amplitude of low-frequency fluctuations in childhood-onset schizophrenia with or without obsessive-compulsive symptoms: a resting-state functional magnetic resonance imaging study
190	Fang, Xiaojing; Wang, Yulin; Cheng, Luqi; Zhang, Yuanchao; Zhou, Yuan; Wu, Shihao; Huang, Huan; Zou, Jilin; Chen, Cheng; Chen, Jun; Wang, Huiling; Jiang, Tianzi	Prefrontal dysconnectivity links to working memory deficit in first-episode schizophrenia
191	Zhang, Yifan; Gong, Xiaohong; Yin, Zhiyang; Cui, Lingling; Yang, Jian; Wang, Pengshuo; Zhou, Yifang; Jiang, Xiaowei; Wei, Shengnan; Wang, Fei; Tang, Yanqing	Association between NRGN gene polymorphism and resting-state hippocampal functional connectivity in schizophrenia
192	Orliac, Francois; Delamillieure, Pascal; Delcroix, Nicolas; Naveau, Mikael; Brazo, Perrine; Razafimandimby, Annick; Dollfus, Sonia; Joliot, Marc	Network modeling of resting state connectivity points towards the bottom up theories of schizophrenia
193	Thomas, F.; Moulier, V.; Valero-Cabre, A.; Januel, D.	Brain connectivity and auditory hallucinations: In search of novel noninvasive brain stimulation therapeutic approaches for schizophrenia
194	Guo, Wenbin; Liu, Feng; Liu, Jianrong; Yu, Liuyu; Zhang, Jian; Zhang, Zhikun; Xiao, Changqing; Zhai, Jinguo; Zhao, Jingping	Abnormal Causal Connectivity by Structural Deficits in First-Episode, Drug-Naive Schizophrenia at Rest
195	Unschuld, Paul G.; Buchholz, Alison S.; Varvaris, Mark; van Zijl, Peter C. M.; Ross, Christopher A.; Pekar, James J.; Hock, Christoph; Sweeney, John A.; Tamminga, Carol A.; Keshavan, Matcheri S.; Pearlson, Godfrey D.; Thaker, Gunvant K.; Schretlen, David J.	Prefrontal Brain Network Connectivity Indicates Degree of Both Schizophrenia Risk and Cognitive Dysfunction
196	Hashimoto, Ryu-ichiro; Itahashi, Takashi; Okada, Rieko; Hasegawa, Sayaka; Tani, Masayuki; Kato, Nobumasa; Mimura, Masaru	Linked functional network abnormalities during intrinsic and extrinsic activity in schizophrenia as revealed by a data-fusion approach
197	Tong, Wenjing; Dong, Zhao; Guo, Wenbin; Zhang, Meng; Zhang, Yujuan; Du, Yunhong; Zhao, Jingping; Lv, Luxian; Liu, Yahui; Wang, Xueke; Kou, Yanna; Zhang, Haisan; Zhang, Hongxing	Progressive Changes in Brain Regional Homogeneity Induced by Electroconvulsive Therapy Among Patients With Schizophrenia
198	Ganella, Eleni P.; Seguin, Caio; Bartholomeusz, Cali F.; Whittle, Sarah; Bousman, Chad; Wannan, Cassandra M. J.; Di Biase, Maria A.; Phassouliotis, Christina; Everall, Ian; Pantelis, Christos; Zalesky, Andrew	Risk and resilience brain networks in treatment-resistant schizophrenia
199	Li, Mingli; Deng, Wei; He, Zongling; Wang, Qiang; Huang, Chaohua; Jiang, Lijun; Gong, Qiyong; Ziedonis, Doug M.; King, Jean A.; Ma, Xiaohong; Zhang, Nanyin; Li, Tao	A splitting brain: Imbalanced neural networks in schizophrenia
200	Gong, Jiaying; Wang, Junjing; Luo, Xiaomei; Chen, Guanmao; Huang, Huiyuan; Huang, Ruiwang; Huang, Li; Wang, Ying	Abnormalities of intrinsic regional brain activity in first-episode and chronic schizophrenia: a meta-analysis of resting-state functional MRI
201	Jin, Kangyu; Xu, Dongrong; Shen, Zhe; Feng, Guoxun; Zhao, Zhiyong; Lu, Jing; Lyu, Hailong; Pan, Fen; Shang, Desheng; Chen, Jingkai; Hu, Shaohua; Huang, Manli	Distinguishing hypochondriasis and schizophrenia using regional homogeneity: a resting-state fMRI study and support vector machine analysis
202	Cai, Suping; Lv, Yahui; Huang, Kexin; Zhang, Wei; Kang, Yafei; Huang, Liyu; Wang, Jijun	Association of rs1059004 polymorphism in the OLIG2 locus with whole-brain functional connectivity in first-episode schizophrenia
203	Arbabshirani, Mohammad R.; Kiehl, Kent A.; Pearlson, Godfrey D.; Calhoun, Vince D.	Classification of schizophrenia patients based on resting-state functional network connectivity
204	Sun, Xiaoyi; Liu, Jin; Ma, Qing; Duan, Jia; Wang, Xindi; Xu, Yuehua; Xu, Zhilei; Xu, Ke; Wang, Fei; Tang, Yanqing; He, Yong; Xia, Mingrui	Disrupted Intersubject Variability Architecture in Functional Connectomes in Schizophrenia
205	Whitfield-Gabrieli, Susan; Fischer, Adina S.; Henricks, Angela M.; Khokhar, Jibran Y.; Roth, Robert M.; Brunette, Mary F.; Green, Alan I.	Understanding marijuana's effects on functional connectivity of the default mode network in patients with schizophrenia and co-occurring cannabis use disorder: A pilot investigation
206	Lui, S.; Yao, L.; Xiao, Y.; Keedy, S. K.; Reilly, J. L.; Keefe, R. S.; Tamminga, C. A.; Keshavan, M. S.; Pearlson, G. D.; Gong, Q.; Sweeney, J. A.	Resting-state brain function in schizophrenia and psychotic bipolar probands and their first-degree relatives
207	Li, Guangfei; Han, Xiaowei; Gao, Wenwen; Song, Zeyu; Zhao, Shuai; Sun, Feiyi; Ma, Hong; Cui, Ailing; Tang, Xiaoying; Ma, Guolin	Influence of EGR3 Transfection on Imaging and Behavior in Rats and Therapeutic Effect of Risperidone in Schizophrenia Model
208	Lennox, BR; Park, SBG; Medley, I; Morris, PG; Jones, PB	The functional anatomy of auditory hallucinations in schizophrenia
209	Pan, Cong; Yu, Haifei; Fei, Xuan; Zheng, Xingjuan; Yu, Renping	Temporal-spatial dynamic functional connectivity analysis in schizophrenia classification
210	Masoudi, Babak; Daneshvar, Sabalan; Razavi, Seyed Naser	A multi-modal fusion of features method based on deep belief networks to diagnosis schizophrenia disease
211	Wang, D.; Zhou, Y.; Zhuo, C.; Qin, W.; Zhu, J.; Liu, H.; Xu, L.; Yu, C.	Altered functional connectivity of the cingulate subregions in schizophrenia
212	Steardo, Luca, Jr.; Carbone, Elvira Anna; de Filippis, Renato; Pisanu, Claudia; Segura-Garcia, Cristina; Squassina, Alessio; De Fazio, Pasquale; Steardo, Luca	Application of Support Vector Machine on fMRI Data as Biomarkers in Schizophrenia Diagnosis: A Systematic Review
213	Skudlarski, Pawel; Jagannathan, Kanchana; Anderson, Karen; Stevens, Michael C.; Calhoun, Vince D.; Skudlarska, Beata A.; Pearlson, Godfrey	Brain Connectivity Is Not Only Lower but Different in Schizophrenia: A Combined Anatomical and Functional Approach
214	Lottman, Kristin K.; Kraguljac, Nina V.; White, David M.; Morgan, Charity J.; Calhoun, Vince D.; Butt, Allison; Lahti, Adrienne C.	Risperidone Effects on Brain Dynamic Connectivity-A Prospective Resting-State fMRI Study in Schizophrenia
215	Bluhm, Robyn L.; Miller, Jodi; Lanius, Ruth A.; Osuch, Elizabeth A.; Boksman, Kristine; Neufeld, Richard W. J.; Theberge, Jean; Schaefer, Betsy; Williamson, Peter C.	Retrosplenial cortex connectivity in schizophrenia
216	Wang, Guodong; Lyu, Hailong; Wu, Renrong; Ou, Jianjun; Zhu, Furong; Liu, Yi; Zhao, Jingping; Guo, Wenbin	Resting-state functional hypoconnectivity of amygdala in clinical high risk state and first-episode schizophrenia
217	Hoptman, Matthew J.; Zuo, Xi-Nian; Butler, Pamela D.; Javitt, Daniel C.; D'Angelo, Debra; Mauro, Cristina J.; Milham, Michael P.	Amplitude of low-frequency oscillations in schizophrenia: A resting state fMRI study
218	Tang, Yanqing; Chen, Kaiyuan; Zhou, Yifang; Liu, Jie; Wang, Ye; Driesen, Naomi; Edmiston, E. Kale; Chen, Xiaogang; Jiang, Xiaowei; Kong, Lingtao; Zhou, Qian; Li, Huanhuan; Wu, Feng; Wang, Zhe; Xu, Ke; Wang, Fei	Neural activity changes in unaffected children of patients with schizophrenia: A resting-state fMRI study
219	Vercammen, Ans; Knegtering, Henderikus; den Boer, Johann A.; Liemburg, Edith J.; Aleman, Andre	Auditory Hallucinations in Schizophrenia Are Associated with Reduced Functional Connectivity of the Temporo-Parietal Area
220	Sharma, Aastha; Kumar, Arvind; Singh, Sadhana; Bhatia, Triptish; Beniwal, R. P.; Khushu, Subash; Prasad, Konasale M.; Deshpande, Smita N.	Altered resting state functional connectivity in early course schizophrenia
221	Littow, Harri; Huossa, Ville; Karjalainen, Sami; Jaaskelainen, Erika; Haapea, Marianne; Miettunen, Jouko; Tervonen, Osmo; Isohanni, Matti; Nikkinen, Juha; Veijola, Juha; Murray, Graham; Kiviniemi, Vesa J.	Aberrant functional connectivity in the default mode and central executive networks in subjects with schizophrenia - a whole-brain resting-state ICA study
222	Ganella, Eleni P.; Bartholomeusz, Cali F.; Seguin, Caio; Whittle, Sarah; Bousman, Chad; Phassouliotis, Christina; Everall, Ian; Pantelis, Christos; Zalesky, Andrew	Functional brain networks in treatment-resistant schizophrenia
223	Mikolas, P.; Melicher, T.; Skoch, A.; Matejka, M.; Slovakova, A.; Bakstein, E.; Hajek, T.; Spaniel, F.	Connectivity of the anterior insula differentiates participants with first-episode schizophrenia spectrum disorders from controls: a machine-learning study
224	Atluri, Gowtham; Steinbach, Michael; Lim, Kelvin O.; Kumar, Vipin; MacDonald, Angus, III	Connectivity Cluster Analysis for Discovering Discriminative Subnetworks in Schizophrenia
225	Masoudi, Babak; Daneshvar, Sabalan; Razavi, Seyed Naser	Multi-modal neuroimaging feature fusion via 3D Convolutional Neural Network architecture for schizophrenia diagnosis
226	Zhang, Suzhen; Li, Wenli; Xiang, Qiong; Kuai, Xinping; Zhuo, Kaiming; Wang, Jinhong; Xu, Yifeng; Li, Yao; Liu, Dengtang	Longitudinal alterations of modular functional-metabolic coupling in first-episode schizophrenia
227	Bai, Yan; Wang, Weixin; Xu, Jian; Zhang, Fengrui; Yu, Hongjun; Luo, Chunrong; Wang, Lianzhang; Chen, Xianyu; Shan, Baoci; Xu, Lin; Xu, Xiufeng; Cheng, Yuqi	Altered resting-state regional homogeneity after 13 weeks of paliperidone injection treatment in schizophrenia patients
228	Ning, Yanzhe; Zheng, Sisi; Feng, Sitong; Zhang, Binlong; Jia, Hongxiao	Potential Locations for Non-Invasive Brain Stimulation in Treating Schizophrenia: A Resting-State Functional Connectivity Analysis
229	Long, Qunfang; Bhinge, Suchita; Calhoun, Vince D.; Adali, Tulay	Relationship between Dynamic Blood-Oxygen-Level-Dependent Activity and Functional Network Connectivity: Characterization of Schizophrenia Subgroups
230	Ji, Jie Lisa; Diehl, Caroline; Schleifer, Charles; Tamminga, Carol A.; Keshavan, Matcheri S.; Sweeney, John A.; Clementz, Brett A.; Hill, S. Kristian; Pearlson, Godfrey; Yang, Genevieve; Creatura, Gina; Krystal, John H.; Repovs, Grega; Murray, John; Winkler, Anderson; Anticevic, Alan	Schizophrenia Exhibits Bi-directional Brain-Wide Alterations in Cortico-Striato-Cerebellar Circuits
231	Martin, A. K.; Robinson, G.; Reutens, D.; Mowry, B.	Copy number deletion burden is associated with cognitive, structural, and resting-state network differences in patients with schizophrenia
232	Kim, Seoyoung; Jung, Wi Hoon; Howes, Oliver D.; Veronese, Mattia; Turkheimer, Federico E.; Lee, Yun-Sang; Lee, Jae Sung; Kim, Euitae; Kwon, Jun Soo	Frontostriatal functional connectivity and striatal dopamine synthesis capacity in schizophrenia in terms of antipsychotic responsiveness: an [18F]DOPA PET and fMRI study
233	Li, Pingping; Zhou, Min; Yan, Wei; Du, Jinglun; Lu, Shuiping; Xie, Shiping; Zhang, Rongrong	Altered resting-state functional connectivity of the right precuneus and cognition between depressed and non-depressed schizophrenia
234	Aasen, I; Kumari, V; Sharma, T	Effects of rivastigmine on sustained attention in schizophrenia - An fMRI study
235	Qiu, Xiaolei; Xu, Wenwen; Zhang, Rongrong; Yan, Wei; Ma, Wenying; Xie, Shiping; Zhou, Min	Regional Homogeneity Brain Alterations in Schizophrenia: An Activation Likelihood Estimation Meta-Analysis
236	Tang, Yan; Wang, Lifeng; Cao, Fang; Tan, Liwen	Identify schizophrenia using resting-state functional connectivity: an exploratory research and analysis
237	Ramsay, Ian S.; Nienow, Tasha M.; MacDonald, Angus W., III	Increases in Intrinsic Thalamocortical Connectivity and Overall Cognition Following Cognitive Remediation in Chronic Schizophrenia
238	He, Hui; Yang, Mi; Duan, Mingjun; Chen, Xi; Lai, Yongxiu; Xia, Yang; Shao, Junming; Biswal, Bharat B.; Luo, Cheng; Yao, Dezhong	Music Intervention Leads to Increased Insular Connectivity and Improved Clinical Symptoms in Schizophrenia
239	Williamson, Peter C.; Allman, John M.	A framework for interpreting functional networks in schizophrenia
240	Penner, Jacob; Ford, Kristen A.; Taylor, Reggie; Schaefer, Betsy; Theberge, Jean; Neufeld, Richard W. J.; Osuch, Elizabeth A.; Menon, Ravi S.; Rajakumar, Nagalingam; Allman, John M.; Williamson, Peter C.	Medial Prefrontal and Anterior Insular Connectivity in Early Schizophrenia and Major Depressive Disorder: A Resting Functional MRI Evaluation of Large-Scale Brain Network Models
241	Sorg, Christian; Manoliu, Andrei; Neufang, Susanne; Myers, Nicholas; Peters, Henning; Schwerthoeffer, Dirk; Scherr, Martin; Muehlau, Mark; Zimmer, Claus; Drzezga, Alexander; Foerstl, Hans; Baeuml, Josef; Eichele, Tom; Wohlschlaeger, Afra M.; Riedl, Valentin	Increased Intrinsic Brain Activity in the Striatum Reflects Symptom Dimensions in Schizophrenia
242	Lei, Du; Pinaya, Walter H. L.; van Amelsvoort, Therese; Marcelis, Machteld; Donohoe, Gary; Mothersill, David O.; Corvin, Aiden; Gill, Michael; Vieira, Sandra; Huang, Xiaoqi; Lui, Su; Scarpazza, Cristina; Young, Jonathan; Arango, Celso; Bullmore, Edward; Qiyong, Gong; McGuire, Philip; Mechelli, Andrea	Detecting schizophrenia at the level of the individual: relative diagnostic value of whole-brain images, connectome-wide functional connectivity and graph-based metrics
243	Hare, Stephanie M.; Ford, Judith M.; Mathalon, Daniel H.; Damaraju, Eswar; Bustillo, Juan; Belger, Aysenil; Lee, Hyo Jong; Mueller, Bryon A.; Lim, Kelvin O.; Brown, Gregory G.; Preda, Adrian; van Erp, Theo G. M.; Potkin, Steven G.; Calhoun, Vince D.; Turner, Jessica A.	Salience-Default Mode Functional Network Connectivity Linked to Positive and Negative Symptoms of Schizophrenia
244	Zhang, Lei; Wang, Hao; Luan, Shuxin; Yang, Shaojun; Wang, Zhuo; Wang, Jinhui; Zhao, Hua	Altered Volume and Functional Connectivity of the Habenula in Schizophrenia
245	Mueller, Sophia; Wang, Danhong; Pan, Ruiqi; Holt, Daphne J.; Liu, Hesheng	Abnormalities in Hemispheric Specialization of Caudate Nucleus Connectivity in Schizophrenia
246	Brandl, Felix; Avram, Mihai; Weise, Benedikt; Shang, Jing; Simoes, Beatriz; Bertram, Teresa; Ayala, Daniel Hoffmann; Penzel, Nora; Guersel, Deniz A.; Baeuml, Josef; Wohlschlaeger, Afra M.; Vukadinovic, Zoran; Koutsouleris, Nikolaos; Leucht, Stefan; Sorg, Christian	Specific Substantial Dysconnectivity in Schizophrenia: A Transdiagnostic Multimodal Meta-analysis of Resting-State Functional and Structural Magnetic Resonance Imaging Studies
247	Walther, Sebastian; Stegmayer, Katharina; Federspiel, Andrea; Bohlhalter, Stephan; Wiest, Roland; Viher, Petra V.	Aberrant Hyperconnectivity in the Motor System at Rest Is Linked to Motor Abnormalities in Schizophrenia Spectrum Disorders
248	Cao, Xiaohua; Li, Qiang; Liu, Sha; Li, Zexuan; Wang, Yanfang; Cheng, Long; Yang, Chengxiang; Xu, Yong	Enhanced Resting-State Functional Connectivity of the Nucleus Accumbens in First-Episode, Medication-Naive Patients With Early Onset Schizophrenia
249	Gao, Yurui; Li, Muwei; Huang, Anna S.; Anderson, Adam W.; Ding, Zhaohua; Heckers, Stephan H.; Woodward, Neil D.; Gore, John C.	Lower functional connectivity of white matter during rest and working memory tasks is associated with cognitive impairments in schizophrenia
250	Volz, HP; Nenadic, I; Gaser, C; Rammsayer, T; Häger, F; Sauer, H	Time estimation in schizophrenia:: an fMRI study at adjusted levels of difficulty
251	Liu, Hu; Tang, Yanqing; Womer, Fay; Fan, Guoguang; Lu, Tao; Driesen, Naomi; Ren, Ling; Wang, Ye; He, Yong; Blumberg, Hilary P.; Xu, Ke; Wang, Fei	Differentiating Patterns of Amygdala-Frontal Functional Connectivity in Schizophrenia and Bipolar Disorder
252	Maher, S.; Ekstrom, T.; Ongur, D.; Levy, D. L.; Norton, D. J.; Nickerson, L. D.; Chen, Y.	Functional disconnection between the visual cortex and right fusiform face area in schizophrenia
253	Du, Xiaoming; Choa, Fow-Sen; Chiappelli, Joshua; Wisner, Krista M.; Wittenberg, George; Adhikari, Bhim; Bruce, Heather; Rowland, Laura M.; Kochunov, Peter; Hong, L. Elliot	Aberrant Middle Prefrontal-Motor Cortex Connectivity Mediates Motor Inhibitory Biomarker in Schizophrenia
254	Li, Qi; Liu, Sha; Guo, Meng; Yang, Cheng-Xiang; Xu, Yong	The Principles of Electroconvulsive Therapy Based on Correlations of Schizophrenia and Epilepsy: A View From Brain Networks
255	Eack, Shaun M.; Newhill, Christina E.; Keshavan, Matcheri S.	Cognitive Enhancement Therapy Improves Resting-State Functional Connectivity in Early Course Schizophrenia
256	Woodward, Neil D.; Karbasforoushan, Haleh; Heckers, Stephan	Thalamocortical Dysconnectivity in Schizophrenia
257	Hoptman, Matthew J.; Zuo, Xi-Nian; D'Angelo, Debra; Mauro, Cristina J.; Butler, Pamela D.; Milham, Michael P.; Javitt, Daniel C.	Decreased interhemispheric coordination in schizophrenia: A resting state fMRI study
258	Garrity, Abigail G.; Pearlson, Godfrey D.; McKiernan, Kristen; Lloyd, Dan; Kiehl, Kent A.; Calhoun, Vince D.	Aberrant default mode functional connectivity in schizophrenia
259	Mastrovito, Dana; Hanson, Catherine; Hanson, Stephen Jose	Differences in atypical resting-state effective connectivity distinguish autism from schizophrenia
260	Zhou, Yujing; Ma, Xiaomei; Wang, Di; Qin, Wen; Zhu, Jiajia; Zhuo, Chuanjun; Yu, Chunshui	The Selective Impairment of Resting-State Functional Connectivity of the Lateral Subregion of the Frontal Pole in Schizophrenia
261	Xi, Yi-Bin; Li, Chen; Cui, Long-Biao; Liu, Jian; Guo, Fan; Li, Liang; Liu, Ting-Ting; Liu, Kang; Chen, Gang; Xi, Min; Wang, Hua-Ning; Yin, Hong	Anterior Cingulate Cortico-Hippocampal Dysconnectivity in Unaffected Relatives of Schizophrenia Patients: A Stochastic Dynamic Causal Modeling Study
262	Wu, Guowei; Palaniyappan, Lena; Zhang, Manqi; Yang, Jie; Xi, Chang; Liu, Zhening; Xue, Zhimin; Ouyang, Xuan; Tao, Haojuan; Zhang, Jinqiang; Luo, Qiang; Pu, Weidan	Imbalance Between Prefronto-Thalamic and Sensorimotor-Thalamic Circuitries Associated with Working Memory Deficit in Schizophrenia
263	Wang, Shuai; Zhan, Yajing; Zhang, Yan; Lyu, Luxian; Lyu, Hailong; Wang, Guodong; Wu, Renrong; Zhao, Jingping; Guo, Wenbin	Abnormal long- and short-range functional connectivity in adolescent-onset schizophrenia patients: A resting-state fMRI study
264	Gallos, I. K.; Mantonakis, L.; Spilioti, E.; Kattoulas, E.; Savvidou, E.; Anyfandi, E.; Karavasilis, E.; Kelekis, N.; Smyrnis, N.; Siettos, C., I	The relation of integrated psychological therapy to resting state functional brain connectivity networks in patients with schizophrenia
265	Kim, June Sic; Shin, Kyung Soon; Jung, Wi Hoon; Kim, Sung Nyun; Kwon, Jun Soo; Chung, Chun Kee	Power spectral aspects of the default mode network in schizophrenia: an MEG study
266	Shen, Hui; Li, Zhenfeng; Zeng, Ling-Li; Yuan, Lin; Chen, Fanglin; Liu, Zhening; Hu, Dewen	Internetwork dynamic connectivity effectively differentiates schizophrenic patients from healthy controls
267	Fryer, Susanna L.; Roach, Brian J.; Ford, Judith M.; Turner, Jessica A.; van Erp, Theo G. M.; Voyvodic, James; Preda, Adrian; Belger, Aysenil; Bustillo, Juan; O'Leary, Daniel; Mueller, Bryon A.; Lim, Kelvin O.; McEwen, Sarah C.; Calhoun, Vince D.; Diaz, Michelle; Glover, Gary; Greve, Douglas; Wible, Cynthia G.; Vaidya, Jatin; Potkin, Steven G.; Mathalon, Daniel H.	Relating Intrinsic Low-Frequency BOLD Cortical Oscillations to Cognition in Schizophrenia
268	Zhang, Meng; Yang, Fude; Fan, Fengmei; Wang, Zhiren; Hong, Xiang; Tan, Yunlong; Tan, Shuping; Hong, L. Elliot	Abnormal amygdala subregional-sensorimotor connectivity correlates with positive symptom in schizophrenia
269	Zhu, Jiajia; Wang, Chunli; Liu, Feng; Qin, Wen; Li, Jie; Zhuo, Chuanjun	Alterations of Functional and Structural Networks in Schizophrenia Patients with Auditory Verbal Hallucinations
270	Holt, Daphne J.; Cassidy, Brittany S.; Andrews-Hanna, Jessica R.; Lee, Su Mel; Coombs, Garth; Goff, Donald C.; Gabrieli, John D.; Moran, Joseph M.	An Anterior-to-Posterior Shift in Mid line Cortical Activity in Schizophrenia During Self-Reflection
271	Du, Xiaotong; Wei, Xiaotong; Ding, Hao; Yu, Ying; Xie, Yingying; Ji, Yi; Zhang, Yu; Chai, Chao; Liang, Meng; Li, Jie; Zhuo, Chuanjun; Yu, Chunshui; Qin, Wen	Unraveling schizophrenia replicable functional connectivity disruption patterns across sites
272	Tian, Ye; Zalesky, Andrew; Bousman, Chad; Everall, Ian; Pantelis, Christos	Insula Functional Connectivity in Schizophrenia: Subregions, Gradients, and Symptoms
273	Li, Junle; Huang, Manli; Pan, Fen; Li, Zhen; Shen, Zhe; Jin, Kangyu; Zhao, Haoyang; Lu, Shaojia; Shang, Desheng; Xu, Yi; Wang, Jinhui	Aberrant Development of Cross-Frequency Multiplex Functional Connectome in First-Episode, Drug-Naive Major Depressive Disorder and Schizophrenia
274	Ohta, Masashi; Nakataki, Masahito; Takeda, Tomoya; Numata, Shusuke; Tominaga, Takeo; Kameoka, Naomi; Kubo, Hiroko; Kinoshita, Makoto; Matsuura, Kanae; Otomo, Maki; Takeichi, Naoya; Harada, Masafumi; Ohmori, Tetsuro	Structural equation modeling approach between salience network dysfunction, depressed mood, and subjective quality of life in schizophrenia: an ICA resting-state fMRI study
275	Yang, Mi; He, Hui; Duan, Mingjun; Chen, Xi; Chang, Xin; Lai, Yongxiu; Li, Jianfu; Liu, Tiejun; Luo, Cheng; Yao, Dezhong	The Effects of Music Intervention on Functional Connectivity Strength of the Brain in Schizophrenia
276	Shoeibi, Afshin; Ghassemi, Navid; Khodatars, Marjane; Moridian, Parisa; Khosravi, Abbas; Zare, Assef; Gorriz, Juan M.; Chale-Chale, Amir Hossein; Khadem, Ali; Acharya, U. Rajendra	Automatic diagnosis of schizophrenia and attention deficit hyperactivity disorder in rs-fMRI modality using convolutional autoencoder model and interval type-2 fuzzy regression
277	Cai, Xin-Lu; Xie, Dong-Jie; Madsen, Kristoffer H.; Wang, Yong-Ming; Bogemann, Sophie Alida; Cheung, Eric F. C.; Moller, Arne; Chan, Raymond C. K.	Generalizability of machine learning for classification of schizophrenia based on resting-state functional MRI data
278	Gao, Shuzhan; Lu, Shuiping; Shi, Xiaomeng; Ming, Yidan; Xiao, Chaoyong; Sun, Jing; Yao, Hui; Xu, Xijia	Distinguishing Between Treatment-Resistant and Non-Treatment-Resistant Schizophrenia Using Regional Homogeneity
279	Cao, Xianyu; Huang, Huan; Zhang, Bei; Jiang, Yuchao; He, Hui; Duan, Mingjun; Jiang, Sisi; Tan, Ying; Yao, Dezhong; Li, Chao; Luo, Cheng	Surface-Based Spontaneous Oscillation in Schizophrenia: A Resting-State Functional Magnetic Resonance Imaging Study
280	Liu, Jieke; Yao, Li; Zhang, Wenjing; Deng, Wei; Xiao, Yuan; Li, Fei; Sweeney, John A.; Gong, Qiyong; Lui, Su	Dissociation of fractional anisotropy and resting-state functional connectivity alterations in antipsychotic-naive first-episode schizophrenia
281	Lang, Xu; Wang, Le; Zhuo, Chuan-Jun; Jia, Feng; Wang, Li-Na; Wang, Chun-Li	Reduction of Interhemispheric Functional Connectivity in Sensorimotor and Visual Information Processing Pathways in Schizophrenia
282	Selvaraj, Sowmya; Shivakumar, Venkataram; V. Kavya, Paranthaman; Mullapudi, Thrinath; Bhalerao, Gaurav; Sreeraj, Vanteemar S.; Suhas, Satish; Dinakaran, Damodharan; Parlikar, Rujuta; Chhabra, Harleen; Narayanaswamy, Janardhanan C.; Debnath, Monojit; Rao, Naren P.; Muralidharan, Kesavan; Venkatasubramanian, Ganesan	Neurohemodynamic correlates of BDNF gene expression in schizophrenia patients with working memory deficits: A functional MRI study
283	Salvador, Raymond; Fuentes-Claramonte, Paola; Garcia-Leon, Maria Angeles; Ramiro, Nuria; Soler-Vidal, Joan; Torres, Maria Llanos; Salgado-Pineda, Pilar; Munuera, Josep; Voineskos, Aristotle; Pomarol-Clotet, Edith	Regularized Functional Connectivity in Schizophrenia
284	Repovs, Grega; Csernansky, John G.; Barch, Deanna M.	Brain Network Connectivity in Individuals with Schizophrenia and Their Siblings
285	Sun, Yu; Dai, Zhongxiang; Li, Junhua; Collinson, Simon L.; Sim, Kang	Modular-Level Alterations of Structure-Function Coupling in Schizophrenia Connectome
286	Adhikari, Bhim M.; Hong, L. Elliot; Sampath, Hemalatha; Chiappelli, Joshua; Jahanshad, Neda; Thompson, Paul M.; Rowland, Laura M.; Calhoun, Vince D.; Du, Xiaoming; Chen, Shuo; Kochunov, Peter	Functional network connectivity impairments and core cognitive deficits in schizophrenia
287	Eryilmaz, Hamdi; Tanner, Alexandra S.; Ho, New Fei; Nitenson, Adam Z.; Silverstein, Noah J.; Petruzzi, Liana J.; Goff, Donald C.; Manoach, Dara S.; Roffman, Joshua L.	Disrupted Working Memory Circuitry in Schizophrenia: Disentangling fMRI Markers of Core Pathology vs Other Aspects of Impaired Performance
288	Korann, Vittal; Jacob, Arpitha; Lu, Bonian; Devi, Priyanka; Thonse, Umesh; Nagendra, Bhargavi; Chacko, Dona Maria; Dey, Avyarthana; Padmanabha, Anantha; Shivakumar, Venkataram; Bharath, Rose Dawn; Kumar, Vijay; Varambally, Shivarama; Venkatasubramanian, Ganesan; Deshpande, Gopikrishna; Rao, Naren P.	Effect of Intranasal Oxytocin on Resting-state Effective Connectivity in Schizophrenia
289	Falkenberg, Liv E.; Westerhausen, Rene; Craven, Alexander R.; Johnsen, Erik; Kroken, Rune A.; Loberg, Else-Marie; Specht, Karsten; Hugdahl, Kenneth	Impact of glutamate levels on neuronal response and cognitive abilities in schizophrenia
290	Towlson, Emma K.; Vertes, Petra E.; Muller-Sedgwick, Ulrich; Ahnert, Sebastian E.	Brain Networks Reveal the Effects of Antipsychotic Drugs on Schizophrenia Patients and Controls
291	Karcher, Nicole R.; Rogers, Baxter P.; Woodward, Neil D.	Functional Connectivity of the Striatum in Schizophrenia and Psychotic Bipolar Disorder
292	Gerretsen, Philip; Menon, Mahesh; Mamo, David C.; Fervaha, Gagan; Remington, Gary; Pollock, Bruce G.; Graff-Guerrero, Ariel	Impaired insight into illness and cognitive insight in schizophrenia spectrum disorders: Resting state functional connectivity
293	Sendi, Mohammad S. E.; Pearlson, Godfrey D.; Mathalon, Daniel H.; Ford, Judith M.; Preda, Adrian; van Erp, Theo G. M.; Calhoun, Vince D.	Multiple overlapping dynamic patterns of the visual sensory network in schizophrenia
294	Sartipi, Shadi; Kalbkhani, Hashem; Shayesteh, Mahrokh G.	Diagnosis of schizophrenia from R-fMRI data using Ripplet transform and OLPP
295	Calhoun, Vince D.; Eichele, Tom; Pearlson, Godfrey	Functional brain networks in schizophrenia: a review
296	Dabiri, Mona; Firouzabadi, Fatemeh Dehghani; Yang, Kun; Barker, Peter B. B.; Lee, Roland R. R.; Yousem, David M. M.	Neuroimaging in schizophrenia: A review article
297	Shukla, Dinesh K.; Wijtenburg, S. Andrea; Chen, Hongji; Chiappelli, Joshua J.; Kochunov, Peter; Hong, L. Elliot; Rowland, Laura M.	Anterior Cingulate Glutamate and GABA Associations on Functional Connectivity in Schizophrenia
298	Duan, Mingjun; Chen, Xi; He, Hui; Jiang, Yuchao; Jiang, Sisi; Xie, Qiankun; Lai, Yongxiu; Luo, Cheng; Yao, Dezhong	Altered basal ganglia network integration in schizophrenia
299	Wang, Xiao; Liao, Wei; Han, Shaoqiang; Li, Jiao; Zhang, Yan; Zhao, Jingping; Chen, Huafu	Altered dynamic global signal topography in antipsychotic-naive adolescents with early-onset schizophrenia
300	Yang, Siqi; Meng, Yao; Li, Jiao; Fan, Yun-Shuang; Du, Lian; Chen, Huafu; Liao, Wei	Temporal dynamic changes of intrinsic brain activity in schizophrenia with cigarette smoking
301	Liu, Chuanxin; Zhang, Wei; Chen, Guangdong; Tian, Hongjun; Li, Jie; Qu, Hongru; Cheng, Langlang; Zhu, Jingjing; Zhuo, Chuanjun	Aberrant patterns of local and long-range functional connectivity densities in schizophrenia
302	Yu, Miao; Dai, Zhengjia; Tang, Xiaowei; Wang, Xiang; Zhang, Xiaobin; Sha, Weiwei; Yao, Shuqiao; Shu, Ni; Wang, Xindi; Yang, Jiaying; Zhang, Xiangyang; Zhang, Xiangrong; He, Yong; Zhang, Zhijun	Convergence and Divergence of Brain Network Dysfunction in Deficit and Non-deficit Schizophrenia
303	Long, Qunfang; Bhinge, Suchita; Calhoun, Vince D.; Adali, Tulay	Graph-theoretical analysis identifies transient spatial states of resting-state dynamic functional network connectivity and reveals dysconnectivity in schizophrenia
304	Finotelli, Paolo; Forlim, Caroline Garcia; Klock, Leonie; Pini, Alessia; Baechle, Johanna; Stoll, Laura; Giemsa, Patrick; Fuchs, Marie; Schoofs, Nikola; Montag, Christiane; Dulio, Paolo; Gallinat, Juergen; Kuehn, Simone	New Graph-Theoretical-Multimodal Approach Using Temporal and Structural Correlations Reveals Disruption in the Thalamo-Cortical Network in Patients with Schizophrenia
305	Sambataro, Fabio; Thomann, Philipp Arthur; Nolte, Henrike Maria; Hasenkamp, J. H.; Hirjak, Dusan; Kubera, Katharina M.; Hofer, Stefan; Seidl, Ulrich; Depping, Malte Sebastian; Stieltjes, Bram; Maier-Hein, Klaus; Wolf, Robert Christian	Transdiagnostic modulation of brain networks by electroconvulsive therapy in schizophrenia and major depression
306	Tregellas, Jason R.; Tanabe, Jody; Rojas, Donald C.; Shatti, Shireen; Olincy, Ann; Johnson, Lynn; Martin, Laura F.; Soti, Ferenc; Kem, William R.; Leonard, Sherry; Freedman, Robert	Effects of an Alpha 7-Nicotinic Agonist on Default Network Activity in Schizophrenia
307	Hanlon, Faith M.; Shaff, Nicholas A.; Dodd, Andrew B.; Ling, Josef M.; Bustillo, Juan R.; Abbott, Christopher C.; Stromberg, Shannon F.; Abrams, Swala; Lin, Denise S.; Mayer, Andrew R.	Hemodynamic Response Function Abnormalities in Schizophrenia During a Multisensory Detection Task
308	Chen, Heng; Uddin, Lucina Q.; Duan, Xujun; Zheng, Junjie; Long, Zhiliang; Zhang, Youxue; Guo, Xiaonan; Zhang, Yan; Zhao, Jingping; Chen, Huafu	Shared atypical default mode and salience network functional connectivity between autism and schizophrenia
309	Kong, Ling-yin; Huang, Yuan-yuan; Lei, Bing-ye; Ke, Peng-fei; Li, He-hua; Zhou, Jing; Xiong, Dong-sheng; Li, Gui-xiang; Chen, Jun; Li, Xiao-bo; Xiang, Zhi-ming; Ning, Yu-ping; Wu, Feng-chun; Wu, Kai	Divergent Alterations of Structural-Functional Connectivity Couplings in First-episode and Chronic Schizophrenia Patients
310	Kalmady, Sunil Vasu; Paul, Animesh Kumar; Greiner, Russell; Agrawal, Rimjhim; Amaresha, Anekal C.; Shivakumar, Venkataram; Narayanaswamy, Janardhanan C.; Greenshaw, Andrew J.; Dursun, Serdar M.; Venkatasubramanian, Ganesan	Extending schizophrenia diagnostic model to predict schizotypy in first-degree relatives
311	Gao, Wenwen; Li, Guangfei; Han, Xiaowei; Song, Zeyu; Zhao, Shuai; Sun, Feiyi; Ma, Hong; Cui, Ailing; Wang, Yige; Liu, Xiuxiu; Chen, Yue; Zhang, Lu; Ma, Guolin; Tang, Xiaoying	Regional brain network and behavioral alterations in EGR3 gene transfected rat model of schizophrenia
312	Ma, Xiaomei; Wang, Di; Zhou, Yujing; Zhuo, Chuanjun; Qin, Wen; Zhu, Jiajia; Yu, Chunshui	Sex-dependent alterations in resting-state cerebral blood flow, amplitude of low-frequency fluctuations and their coupling relationship in schizophrenia
313	Haaf, Moritz; Leicht, Gregor; Curic, Stjepan; Mulert, Christoph	Glutamatergic Schizophrenia - Biomarkers and Pharmacological Interventions within the Ketamine Model
314	Mothersill, Omar; Tangney, Noreen; Morris, Derek W.; McCarthy, Hazel; Frodl, Thomas; Gill, Michael; Corvin, Aiden; Donohoe, Gary	Further evidence of alerted default network connectivity and association with theory of mind ability in schizophrenia
315	Gangadin, Shiral S.; Cahn, Wiepke; Scheewe, Thomas W.; Pol, Hilleke E. Hulshoff; Bossong, Matthijs G.	Reduced resting state functional connectivity in the hippocampus-midbrain-striatum network of schizophrenia patients
316	Hashimoto, Yuki; Ogata, Yousuke; Honda, Manabu; Yamashita, Yuichi	Deep Feature Extraction for Resting-State Functional MRI by Self-Supervised Learning and Application to Schizophrenia Diagnosis
317	Nyatega, Charles Okanda; Qiang, Li; Adamu, Mohammed Jajere; Younis, Ayesha; Kawuwa, Halima Bello	Altered Dynamic Functional Connectivity of Cuneus in Schizophrenia Patients: A Resting-State fMRI Study
318	Ward, Heather Burrell; Beermann, Adam; Nawaz, Uzma; Halko, Mark A.; Janes, Amy C.; Moran, Lauren V.; Brady Jr, Roscoe O. O.	Evidence for Schizophrenia-Specific Pathophysiology of Nicotine Dependence
319	Guo, Wenbin; Yao, Dapeng; Jiang, Jiajing; Su, Qinji; Zhang, Zhikun; Zhang, Jian; Yu, Liuyu; Xiao, Changqing	Abnormal default-mode network homogeneity in first-episode, drug-naive schizophrenia at rest
320	Lottman, Kristin K.; White, David M.; Kraguljac, Nina V.; Reid, Meredith A.; Calhoun, Vince D.; Catao, Fabio; Lahti, Adrienne C.	Four-way multimodal fusion of 7T imaging data using an mCCA plus jICA model in first-episode schizophrenia
321	Lawrie, SM; Buechel, C; Whalley, HC; Frith, CD; Friston, KJ; Johnstone, EC	Reduced frontotemporal functional connectivity in schizophrenia associated with auditory hallucinations
322	Uscatescu, Lavinia Carmen; Said-Yurekli, Sarah; Kronbichler, Lisa; Stelzig-Scholer, Renate; Pearce, Brandy-Gale; Reich, Luise Antonia; Weber, Stefanie; Aichhorn, Wolfgang; Kronbichler, Martin	Reduced intrinsic neural timescales in schizophrenia along posterior parietal and occipital areas
323	Cadena, Elyse J.; White, David M.; Kraguljac, Nina, V; Reid, Meredith A.; Maximo, Jose O.; Nelson, Eric A.; Gawronski, Brian A.; Lahti, Adrienne C.	A Longitudinal Multimodal Neuroimaging Study to Examine Relationships Between Resting State Glutamate and Task Related BOLD Response in Schizophrenia
324	Calderone, Daniel J.; Hoptman, Matthew J.; Martinez, Antgona; Nair-Collins, Sangeeta; Mauro, Cristina J.; Bar, Moshe; Javitt, Daniel C.; Butler, Pamela D.	Contributions of Low and High Spatial Frequency Processing to Impaired Object Recognition Circuitry in Schizophrenia
325	Swanson, Nathan; Eichele, Tom; Pearlson, Godfrey; Kiehl, Kent; Yu, Qingbao; Calhoun, Vince D.	Lateral Differences in the Default Mode Network in Healthy Controls and Patients With Schizophrenia
326	Harrison, Ben J.; Yucel, Murat; Pujol, Jesus; Pantelis, Christos	Task-induced deactivation of midline cortical regions in schizophrenia assessed with fMRI
327	Chyzhyk, Darya; Grana, Manuel	Classification of schizophrenia patients on lattice computing resting-state fMRI features
328	Lee, Won Hee; Doucet, Gaelle E.; Leibu, Evan; Frangou, Sophia	Resting-state network connectivity and metastability predict clinical symptoms in schizophrenia
329	Narr, Katherine L.; Leaver, Amber M.	Connectome and schizophrenia
330	Jung, Wi Hoon; Jang, Joon Hwan; Shin, Na Young; Kim, Sung Nyun; Choi, Chi-Hoon; An, Suk Kyoon; Kwon, Jun Soo	Regional Brain Atrophy and Functional Disconnection in Broca's Area in Individuals at Ultra-High Risk for Psychosis and Schizophrenia
331	Xiang, Qiong; Xu, Jiale; Wang, Yingchan; Chen, Tianyi; Wang, Jinhong; Zhuo, Kaiming; Gu, Xiaoyun; Zeljic, Kristina; Li, Wenli; Sun, Yu; Wang, Zheng; Li, Yao; Liu, Dengtang	Modular Functional-Metabolic Coupling Alterations of Frontoparietal Network in Schizophrenia Patients
332	Hoeflich, Anna; Hahn, Andreas; Kueblboeck, Martin; Kranz, Georg S.; Vanicek, Thomas; Windischberger, Christian; Saria, Alois; Kasper, Siegfried; Winkler, Dietmar; Lanzenberger, Rupert	Ketamine-Induced Modulation of the Thalamo-Cortical Network in Healthy Volunteers As a Model for Schizophrenia
333	Alamian, Golnoush; Hincapie, Ana-Sofia; Pascarella, Annalisa; Thiery, Thomas; Combrisson, Etienne; Saive, Anne-Lise; Martel, Veronique; Althukov, Dmitrii; Haesebaert, Frederic; Jerbi, Karim	Measuring alterations in oscillatory brain networks in schizophrenia with resting-state MEG: State-of-the-art and methodological challenges
334	Kim, Dae Il; Mathalon, D. H.; Ford, J. M.; Mannell, M.; Turner, J. A.; Brown, G. G.; Belger, A.; Gollub, R.; Lauriello, J.; Wible, C.; O'Leary, D.; Lim, K.; Toga, A.; Potkin, S. G.; Birn, F.; Calhoun, V. D.	Auditory Oddball Deficits in Schizophrenia: An Independent Component Analysis of the fMRI Multisite Function BIRN Study
335	Wang, Yingchan; Tang, Weijun; Fan, Xiaoduo; Zhang, Jianye; Geng, Daoying; Jiang, Kaida; Zhu, Dianming; Song, Zhenhua; Xiao, Zeping; Liu, Dengtang	Resting-state functional connectivity changes within the default mode network and the salience network after antipsychotic treatment in early-phase schizophrenia
336	Liao, Wei; Fan, Yun-Shuang; Yang, Siqi; Li, Jiao; Duan, Xujun; Cui, Qian; Chen, Huafu	Preservation Effect: Cigarette Smoking Acts on the Dynamic of Influences Among Unifying Neuropsychiatric Triple Networks in Schizophrenia
337	Kim, Junghoe; Calhoun, Vince D.; Shim, Eunsoo; Lee, Jong-Hwan	Deep neural network with weight sparsity control and pre-training extracts hierarchical features and enhances classification performance: Evidence from whole-brain resting-state functional connectivity patterns of schizophrenia
338	Zhang, Youxue; Yang, Rui; Cai, Xueli	Frequency-specific alternations in the moment-to-moment BOLD signals variability in schizophrenia
339	Zou, Hongliang; Yang, Jian	Multiple functional connectivity networks fusion for schizophrenia diagnosis
340	Ramirez-Mahaluf, Juan P.; Tepper, Angeles; Maria Alliende, Luz; Mena, Carlos; Castaneda, Carmen Paz; Iruretagoyena, Barbara; Nachar, Ruben; Reyes-Madrigal, Francisco; Leon-Ortiz, Pablo; Mora-Duran, Ricardo; Ossandon, Tomas; Gonzalez-Valderrama, Alfonso; Undurraga, Juan; De la Fuente-Sandoval, Camilo; Crossley, Nicolas A.	Dysconnectivity in Schizophrenia Revisited: Abnormal Temporal Organization of Dynamic Functional Connectivity in Patients With a First Episode of Psychosis
341	Xu, Pengfei; Klaasen, Nicky G.; Opmeer, Esther M.; Pijnenborg, Gerdina H. M.; van Tol, Marie-Jose; Liemburg, Edith J.; Aleman, Andre	Intrinsic mesocorticolimbic connectivity is negatively associated with social amotivation in people with schizophrenia
342	Anhoj, Simon; Nielsen, Mette Odegaard; Jensen, Maria Hoj; Ford, Kristin; Fagerlund, Birgitte; Williamson, Peter; Glenthoj, Birte; Rostrup, Egill	Alterations of Intrinsic Connectivity Networks in Antipsychotic-Naive First-Episode Schizophrenia
343	Zhu, Jiajia; Zhuo, Chuanjun; Liu, Feng; Qin, Wen; Xu, Lixue; Yu, Chunshui	Distinct disruptions of resting-state functional brain networks in familial and sporadic schizophrenia
344	Hosomi, Fumiharu; Yanagi, Masaya; Kawakubo, Yoshihiro; Tsujii, Noa; Ozaki, Satoshi; Shirakawa, Osamu	Capturing spontaneous activity in the medial prefrontal cortex using near-infrared spectroscopy and its application to schizophrenia
345	Martin-Subero, Marta; Fuentes-Claramonte, Paola; Salgado-Pineda, Pilar; Salavert, Josep; Arevalo, Antoni; Bosque, Clara; Sarri, Carmen; Guerrero-Pedraza, Amalia; Santo-Angles, Aniol; Capdevila, Antoni; Sarro, Salvador; Salvador, Raymond; McKenna, Peter J.; Pomarol-Clotet, Edith	Autobiographical memory and default mode network function in schizophrenia: an fMRI study
346	Wang, Qiang; Zhang, Jie; Liu, Zhaowen; Crow, Tim J.; Zhang, Kai; Palaniyappan, Lena; Li, Mingli; Zhao, Liansheng; Li, Xiaojing; Deng, Wei; Guo, Wanjun; Ma, Xiaohong; Cheng, Wei; Ma, Liang; Wan, Lin; Lu, Guangming; Liu, Zhening; Wang, Jijun; Feng, Jianfeng; Li, Tao	Brain Connectivity Deviates by Sex and Hemisphere in the First Episode of SchizophreniaA Route to the Genetic Basis of Language and Psychosis?
347	Sambataro, Fabio; Blasi, Giuseppe; Fazio, Leonardo; Caforio, Grazia; Taurisano, Paolo; Romano, Raffaella; Di Giorgio, Annabella; Gelao, Barbara; Lo Bianco, Luciana; Papazacharias, Apostolos; Popolizio, Teresa; Nardini, Marcello; Bertolino, Alessandro	Treatment with Olanzapine is Associated with Modulation of the Default Mode Network in Patients with Schizophrenia
348	Ma, Qing; Tang, Yanqing; Wang, Fei; Liao, Xuhong; Jiang, Xiaowei; Wei, Shengnan; Mechelli, Andrea; He, Yong; Xia, Mingrui	Transdiagnostic Dysfunctions in Brain Modules Across Patients with Schizophrenia, Bipolar Disorder, and Major Depressive Disorder: A Connectome-Based Study
349	Guo, Wenbin; Liu, Feng; Chen, Jindong; Wu, Renrong; Li, Lehua; Zhang, Zhikun; Chen, Huafu; Zhao, Jingping	Hyperactivity of the default-mode network in first-episode, drug-naive schizophrenia at rest revealed by family-based case-control and traditional case-control designs
350	Zou, Hongliang; Yang, Jian	Dynamic thresholding networks for schizophrenia diagnosis
351	Turner, Jessica A.; Damaraju, Eswar; van Erp, Theog. M.; Mathalon, Daniel H.; Ford, Judith M.; Voyvodic, James; Mueller, Bryon A.; Belger, Aysenil; Bustillo, Juan; McEwen, Sarah; Potkin, Steven G.; Calhoun, Vince D.	A multi-site resting state fMRI study on the amplitude of low frequency fluctuations in schizophrenia
352	Gopal, Shruti; Miller, Robyn L.; Michael, Andrew; Adali, Tulay; Cetin, Mustafa; Rachakonda, Srinivas; Bustillo, Juan R.; Cahill, Nathan; Baum, Stefi A.; Calhoun, Vince D.	Spatial Variance in Resting fMRI Networks of Schizophrenia Patients: An Independent Vector Analysis
353	Webler, Ryan D.; Hamady, Carmen; Molnar, Chris; Johnson, Kevin; Bonilha, Leo; Anderson, Berry S.; Bruin, Claartje; Bohning, Daryl E.; George, Mark S.; Nahas, Ziad	Decreased interhemispheric connectivity and increased cortical excitability in unmedicated schizophrenia: A prefrontal interleaved TMS fMRI study
354	Gifford, George; Crossley, Nicolas; Kempton, Matthew J.; Morgan, Sarah; Dazzan, Paola; Young, Jonathan; McGuire, Philip	Resting state fMRI based multilayer network configuration in patients with schizophrenia
355	Liemburg, Edith J.; Vercammen, Ans; Ter Horst, Gert J.; Curcic-Blake, Branislava; Knegtering, Henderikus; Aleman, Andre	Abnormal connectivity between attentional, language and auditory networks in schizophrenia
356	Lee, Yi-Ju; Huang, Su-Yun; Lin, Ching-Po; Tsai, Shih-Jen; Yang, Albert C.	Alteration of power law scaling of spontaneous brain activity in schizophrenia
357	Park, Hye Yoon; Bang, Minji; Seo, Eunchong; Koo, Se Jun; Lee, Eun; Lee, Seung-Koo; An, Suk Kyoon	The stress-vulnerability model on the path to schizophrenia: Interaction between BDNF methylation and schizotypy on the resting-state brain network
358	Chechko, Natalia; Cieslik, Edna C.; Mueller, Veronika I.; Nickl-Jockschat, Thomas; Derntl, Birgit; Kogler, Lydia; Aleman, Andre; Jardri, Renaud; Sommer, Iris E.; Gruber, Oliver; Eickhoff, Simon B.	Differential Resting-State Connectivity Patterns of the Right Anterior and Posterior Dorsolateral Prefrontal Cortices (DLPFC) in Schizophrenia
359	Jiang, Yuchao; Luo, Cheng; Li, Xuan; Li, Yingjia; Yang, Hang; Li, Jianfu; Chang, Xin; Li, Hechun; Yang, Huanghao; Wang, Jijun; Duan, Mingjun; Yao, Dezhong	White-matter functional networks changes in patients with schizophrenia
360	Schröder, J; Essig, M; Baudendistel, K; Jahn, T; Gerdsen, I; Stockert, A; Schad, LR; Knopp, MV	Motor dysfunction and sensorimotor cortex activation changes in schizophrenia:: A study with functional magnetic resonance imaging
361	Yanagi, Masaya; Hosomi, Fumiharu; Kawakubo, Yoshihiro; Tsuchiya, Aki; Ozaki, Satoshi; Shirakawa, Osamu	A decrease in spontaneous activity in medial prefrontal cortex is associated with sustained hallucinations in chronic schizophrenia: An NIRS study
362	Avram, Mihai; Brandl, Felix; Knolle, Franziska; Cabello, Jorge; Leucht, Claudia; Scherr, Martin; Mustafa, Mona; Koutsouleris, Nikolaos; Leucht, Stefan; Ziegler, Sibylle; Sorg, Christian	Aberrant striatal dopamine links topographically with cortico-thalamic dysconnectivity in schizophrenia
363	Fu, Yu; Niu, Meng; Gao, Yuanhang; Dong, Shunjie; Huang, Yanyan; Zhang, Zhe; Zhuo, Cheng	Altered nonlinear Granger causality interactions in the large-scale brain networks of patients with schizophrenia
364	Lyu, Hailong; Jiao, Jianping; Feng, Guoxun; Wang, Xinxin; Sun, Bin; Zhao, Zhiyong; Shang, Desheng; Pan, Fen; Xu, Weijuan; Duan, Jinfeng; Zhou, Qingshuang; Hu, Shaohua; Xu, Yi; Xu, Dongrong; Huang, Manli	Abnormal causal connectivity of left superior temporal gyrus in drug-naive first- episode adolescent-onset schizophrenia: A resting-state fMRI study
365	Cui, Long-Biao; Liu, Lin; Guo, Fan; Chen, Yun-Chun; Chen, Gang; Xi, Min; Qin, Wei; Sun, Jin-Bo; Li, Chen; Xi, Yi-Bin; Wang, Hua-Ning; Yin, Hong	Disturbed Brain Activity in Resting-State Networks of Patients with First-Episode Schizophrenia with Auditory Verbal Hallucinations: A Cross-sectional Functional MR Imaging Study
366	Gopal, Shruti; Miller, Robyn L.; Baum, Stefi A.; Calhoun, Vince D.	Approaches to Capture Variance Differences in Rest fMRI Networks in the Spatial Geometric Features: Application to Schizophrenia
367	Guo, Wenbin; Song, Yan; Liu, Feng; Zhang, Zhikun; Zhang, Jian; Yu, Miaoyu; Liu, Jianrong; Xiao, Changqing; Liu, Guiying; Zhao, Jingping	Dissociation of functional and anatomical brain abnormalities in unaffected siblings of schizophrenia patients
368	Li, Huabing; Guo, Wenbin; Liu, Feng; Chen, Jindong; Su, Qinji; Zhang, Zhikun; Fan, Xiaoduo; Zhao, Jingping	Enhanced baseline activity in the left ventromedial putamen predicts individual treatment response in drug-naive, first-episode schizophrenia: Results from two independent study samples
369	Zhang, Linchuan; Li, Baojuan; Wang, Huaning; Li, Liang; Liao, Qimei; Liu, Yang; Bao, Xianghong; Liu, Wenlei; Yin, Hong; Lu, Hongbing; Tan, Qingrong	Decreased middle temporal gyrus connectivity in the language network in schizophrenia patients with auditory verbal hallucinations
370	Paul, Animesh Kumar; Bose, Anushree; Kalmady, Sunil Vasu; Shivakumar, Venkataram; Sreeraj, Vanteemar S. S.; Parlikar, Rujuta; Narayanaswamy, Janardhanan C. C.; Dursun, Serdar M. M.; Greenshaw, Andrew J. J.; Greiner, Russell; Venkatasubramanian, Ganesan	Superior temporal gyrus functional connectivity predicts transcranial direct current stimulation response in Schizophrenia: A machine learning study
371	Kim, Woo-Sung; Shen, Jie; Tsogt, Uyanga; Odkhuu, Soyolsaikhan; Chung, Young-Chul	Altered thalamic subregion functional networks in patients with treatment-resistant schizophrenia
372	Anticevic, Alan; Cole, Michael W.; Repovs, Grega; Murray, John D.; Brumbaugh, Margaret S.; Winkler, Anderson M.; Savic, Aleksandar; Krystal, John H.; Pearlson, Godfrey D.; Glahn, David C.	Characterizing Thalamo-Cortical Disturbances in Schizophrenia and Bipolar Illness
373	Wang, Yingchan; Jiang, Yuchao; Collin, Guusje; Liu, Dengtang; Su, Wenjun; Xu, Lihua; Wei, Yanyan; Tang, Yingying; Zhang, Tianhong; Tang, Xiaochen; Hu, Yegang; Zhang, Jianye; Cui, Huiru; Wang, Jinhong; Yao, Dezhong; Luo, Cheng; Wang, Jijun	The effects of antipsychotics on interactions of dynamic functional connectivity in the triple-network in first episode schizophrenia
374	Yu, Qingbao; Sui, Jing; Kiehl, Kent A.; Pearlson, Godfrey; Calhoun, Vince D.	State-related functional integration and functional segregation brain networks in schizophrenia
375	Yoon, Youngwoo Bryan; Kim, Minah; Lee, Junhee; Cho, Kang Ik K.; Kwak, Seoyeon; Lee, Tae Young; Kwon, Jun Soo	Effect of tDCS on Aberrant Functional Network Connectivity in Refractory Hallucinatory Schizophrenia: A Pilot Study
376	Kaufmann, Tobias; Skatun, Kristina C.; Alnaes, Dag; Nhat Trung Doan; Duff, Eugene P.; Tonnesen, Siren; Roussos, Evangelos; Ueland, Torill; Aminoff, Sofie R.; Lagerberg, Trine V.; Agartz, Ingrid; Melle, Ingrid S.; Smith, Stephen M.; Andreassen, Ole A.; Westlye, Lars T.	Disintegration of Sensorimotor Brain Networks in Schizophrenia
377	Kuang, Qi-Jie; Zhou, Su-Miao; Liu, Yi; Wu, Hua-Wang; Bi, Tai-Yong; She, Sheng-Lin; Zheng, Ying-Jun	Prediction of Facial Emotion Recognition Ability in Patients With First-Episode Schizophrenia Using Amplitude of Low-Frequency Fluctuation-Based Support Vector Regression Model
378	Lo, Chun-Yi Zac; Su, Tsung-Wei; Huang, Chu-Chung; Hung, Chia-Chun; Chen, Wei-Ling; Lan, Tsuo-Hung; Lin, Ching-Po; Bullmore, Edward T.	Randomization and resilience of brain functional networks as systems-level endophenotypes of schizophrenia
379	Du, Yuhui; Fryer, Susanna L.; Fu, Zening; Lin, Dongdong; Sui, Jing; Chen, Jiayu; Damaraju, Eswar; Mennigen, Eva; Stuart, Barbara; Loewy, Rachel L.; Mathalon, Daniel H.; Calhoun, Vince D.	Dynamic functional connectivity impairments in early schizophrenia and clinical high-risk for psychosis
380	Wang, Shuai; Zhan, Yajing; Zhang, Yan; Lv, Luxian; Wu, Renrong; Zhao, Jingping; Guo, Wenbin	Abnormal functional connectivity strength in patients with adolescent-onset schizophrenia: a resting-state fMRI study
381	Zhou, Chao; Tang, Xiaowei; You, Wei; Wang, Xiang; Zhang, Xiaobin; Zhang, Xiangrong; Yu, Miao	Altered Patterns of the Fractional Amplitude of Low-Frequency Fluctuation and Functional Connectivity Between Deficit and Non-Deficit Schizophrenia
382	Landin-Romero, R.; McKenna, P. J.; Salgado-Pineda, P.; Sarro, S.; Aguirre, C.; Sarri, C.; Compte, A.; Bosque, C.; Blanch, J.; Salvador, R.; Pomarol-Clotet, E.	Failure of deactivation in the default mode network: a trait marker for schizophrenia?
383	Zhang, Yuyanan; Liao, Jinmin; Li, Qianqian; Zhang, Xiao; Liu, Lijun; Yan, Jun; Zhang, Dai; Yan, Hao; Yue, Weihua	Altered Resting-State Brain Activity in Schizophrenia and Obsessive-Compulsive Disorder Compared With Non-psychiatric Controls: Commonalities and Distinctions Across Disorders
384	Kubera, Katharina M.; Rashidi, Mahmoud; Schmitgen, Mike M.; Barth, Anja; Hirjak, Dusan; Sambataro, Fabio; Calhoun, Vince D.; Wolf, Robert C.	Structure/function interrelationships in patients with schizophrenia who have persistent auditory verbal hallucinations: A multimodal MRI study using parallel ICA
385	Martinez, Antigona; Tobe, Russell; Dias, Elisa C.; Ardekani, Babak A.; Veenstra-VanderWeele, Jeremy; Patel, Gaurav; Breland, Melissa; Lieval, Alexis; Silipo, Gail; Javitt, Daniel C.	Differential Patterns of Visual Sensory Alteration Underlying Face Emotion Recognition Impairment and Motion Perception Deficits in Schizophrenia and Autism Spectrum Disorder
386	Li, Tao; Wang, Qiang; Zhang, Jie; Rolls, Edmund T.; Yang, Wei; Palaniyappan, Lena; Zhang, Lu; Cheng, Wei; Yao, Ye; Liu, Zhaowen; Gong, Xiaohong; Luo, Qiang; Tang, Yanqing; Crow, Timothy J.; Broome, Matthew R.; Xu, Ke; Li, Chunbo; Wang, Jijun; Liu, Zhening; Lu, Guangming; Wang, Fei; Feng, Jianfeng	Brain-Wide Analysis of Functional Connectivity in First-Episode and Chronic Stages of Schizophrenia
387	Hu, Mao-Lin; Zong, Xiao-Fen; Mann, J. John; Zheng, Jun-Jie; Liao, Yan-Hui; Li, Zong-Chang; He, Ying; Chen, Xiao-Gang; Tang, Jin-Song	A Review of the Functional and Anatomical Default Mode Network in Schizophrenia
388	Wu, Xing-Jie; Zeng, Ling -Li; Shen, Hui; Yuan, Lin; Qin, Jian; Zhang, Peng; Hu, Dewen	Functional network connectivity alterations in schizophrenia and depression
389	Miller, Robyn L.; Pearlson, Godfrey; Calhoun, Vince D.	Whole brain polarity regime dynamics are significantly disrupted in schizophrenia and correlate strongly with network connectivity measures
390	Yan, Wenjing; Palaniyappan, Lena; Liddle, Peter F.; Rangaprakash, D.; Wei, Wei; Deshpande, Gopikrishna	Characterization of Hemodynamic Alterations in Schizophrenia and Bipolar Disorder and Their Effect on Resting-State fMRI Functional Connectivity
391	Abram, Samantha V.; Wisner, Krista M.; Fox, Jaclyn M.; Barch, Deanna M.; Wang, Lei; Csernansky, John G.; MacDonald, Angus W., III; Smith, Matthew J.	Fronto-Temporal Connectivity Predicts Cognitive Empathy Deficits and Experiential Negative Symptoms in Schizophrenia
392	Rubin, Leah H.; Li, Siyi; Yao, Li; Keedy, Sarah K.; Reilly, James L.; Hill, Scot K.; Bishop, Jeffrey R.; Carter, C. Sue; Pournajafi-Nazarloo, Hossein; Drogos, Lauren L.; Gershon, Elliot; Pearlson, Godfrey D.; Tamminga, Carol A.; Clementz, Brett A.; Keshavan, Matcheri S.; Lui, Su; Sweeney, John A.	Peripheral oxytocin and vasopressin modulates regional brain activity differently in men and women with schizophrenia
393	Zhang, Nan; Niu, Yan; Sun, Jie; An, Weichao; Li, Dandan; Wei, Jing; Yan, Ting; Xiang, Jie; Wang, Bin	Altered Complexity of Spontaneous Brain Activity in Schizophrenia and Bipolar Disorder Patients
394	Chang, Xiao; Shen, Hui; Wang, Lubin; Liu, Zhening; Xin, Wei; Hu, Dewen; Miao, Danmin	Altered default mode and fronto-parietal network subsystems in patients with schizophrenia and their unaffected siblings
395	Ren, Wenting; Lui, Su; Deng, Wei; Li, Fei; Li, Mingli; Huang, Xiaoqi; Wang, Yuqing; Li, Tao; Sweeney, John A.; Gong, Qiyong	Anatomical and Functional Brain Abnormalities in Drug-Naive First-Episode Schizophrenia
396	Yang, Mei; Jia, Xiaojian; Zhou, Hongying; Ren, Ping; Deng, Huan; Kong, Zhi; Xie, Chunyu; Hu, Wenjun; Jiang, Wentao; Lai, Wentao; Zhang, Bin; Zhao, Min; Liu, Tiebang	Brain dysfunction of methamphetamine-associated psychosis in resting state: Approaching schizophrenia and critical role of right superior temporal deficit
397	Shi, Li-juan; Zhou, Han-yu; Wang, Yi; Shen, Yan-mei; Fang, Yu-min; He, Yu-qiong; Ou, Jian-jun; Li, Hua-bing; Luo, Xue-rong; Cheung, Eric F. C.; Pantelis, Christos; Chan, Raymond C. K.	Altered empathy-related resting-state functional connectivity in adolescents with early-onset schizophrenia and autism spectrum disorders
398	Ford, Judith M.; Palzes, Vanessa A.; Roach, Brian J.; Potkin, Steven G.; van Erp, Theo G. M.; Turner, Jessica A.; Mueller, Bryon A.; Calhoun, Vincent D.; Voyvodic, Jim; Belger, Aysenil; Bustillo, Juan; Vaidya, Jatin G.; Preda, Adrian; McEwen, Sarah C.; Mathalon, Daniel H.	Visual Hallucinations Are Associated With Hyperconnectivity Between the Amygdala and Visual Cortex in People With a Diagnosis of Schizophrenia
399	Shukla, Dinesh K.; Chiappelli, Joshua John; Sampath, Hemalatha; Kochunov, Peter; Hare, Stephanie M.; Wisner, Krista; Rowland, Laura M.; Hong, L. Elliot	Aberrant Frontostriatal Connectivity in Negative Symptoms of Schizophrenia
400	Yan, Wei; Zhang, Rongrong; Zhou, Min; Lu, Shuiping; Li, Wenmei; Xie, Shiping; Zhang, Ning	Relationships between abnormal neural activities and cognitive impairments in patients with drug-naive first-episode schizophrenia
401	Rashid, Barnaly; Chen, Jiayu; Rashid, Ishtiaque; Damaraju, Eswar; Liu, Jingyu; Miller, Robyn; Agcaoglu, Oktay; van Erp, Theo G. M.; Lim, Kelvin O. F.; Turner, Jessica A.; Mathalon, Daniel H.; Ford, Judith M.; Voyvodic, James; Mueller, Bryon A.; Belger, Aysenil; McEwen, Sarah; Potkin, Steven G.; Preda, Adrian; Bustillo, Juan R.; Pearlson, Godfrey D.; Calhoun, Vince D.	A framework for linking resting-state chronnectome/genome features in schizophrenia: A pilot study
402	Yu, Qingbao; Sui, Jing; Liu, Jingyu; Plis, Sergey M.; Kiehl, Kent A.; Pearlson, Godfrey; Calhoun, Vince D.	Disrupted correlation between low frequency power and connectivity strength of resting state brain networks in schizophrenia
403	Hoptman, Matthew J.; D'Angelo, Debra; Catalano, Dean; Mauro, Cristina J.; Shehzad, Zarrar E.; Kelly, A. M. Clare; Castellanos, Francisco X.; Javitt, Daniel C.; Milham, Michael P.	Amygdalofrontal Functional Disconnectivity and Aggression in Schizophrenia
404	Su, Longfei; Wang, Lubin; Shen, Hui; Feng, Guiyu; Hu, Dewen	Discriminative analysis of non-linear brain connectivity in schizophrenia: an fMRI Study
405	Anderson, Ariana; Cohen, Mark S.	Decreased small-world functional network connectivity and clustering across resting state networks in schizophrenia: an fMRI classification tutorial
406	Sendi, Mohammad S. E.; Zendehrouh, Elaheh; Ellis, Charles A.; Liang, Zhijia; Fu, Zening; Mathalon, Daniel H.; Ford, Judith M.; Preda, Adrian; van Erp, Theo G. M.; Miller, Robyn L.; Pearlson, Godfrey D.; Turner, Jessica A.; Calhoun, Vince D.	Aberrant Dynamic Functional Connectivity of Default Mode Network in Schizophrenia and Links to Symptom Severity
407	Fan, Linlin; Yu, Miao; Pinkham, Amy; Zhu, Yiyi; Tang, Xiaowei; Wang, Xiang; Zhang, Xiaobin; Ma, Junji; Zhang, Jinbo; Zhang, Xiangrong; Dai, Zhengjia	Aberrant large-scale brain modules in deficit and non-deficit schizophrenia
408	Skatun, Kristina C.; Kaufmann, Tobias; Doan, Nhat Trung; Alnaes, Dag; Cordova-Palomera, Aldo; Jonsson, Erik G.; Fatouros-Bergman, Helena; Flyckt, Lena; Melle, Ingrid; Andreassen, Ole A.; Agartz, Ingrid; Westlye, Lars T.	Consistent Functional Connectivity Alterations in Schizophrenia Spectrum Disorder: A Multisite Study
409	Chen, Xi; Jiang, Yuchao; Chen, Lin; He, Hui; Dong, Li; Hou, Changyue; Duan, Mingjun; Yang, Mi; Yao, Dezhong; Luo, Cheng	Altered Hippocampo-Cerebello-Cortical Circuit in Schizophrenia by a Spatiotemporal Consistency and Causal Connectivity Analysis
410	Ramkiran, Shukti; Sharma, Abhinav; Rao, Naren P.	Resting-state anticorrelated networks in Schizophrenia
411	Ebisch, Sjoerd J. H.; Mantini, Dante; Northoff, Georg; Salone, Anatolia; De Berardis, Domenico; Ferri, Francesca; Ferro, Filippo M.; Di Giannantonio, Massimo; Romani, Gian L.; Gallese, Vittorio	Altered Brain Long-Range Functional Interactions Underlying the Link Between Aberrant Self-experience and Self-other Relationship in First-Episode Schizophrenia
412	Hadley, Jennifer A.; Nenert, Rodolphe; Kraguljac, Nina V.; Bolding, Mark S.; White, David M.; Skidmore, Frank M.; Visscher, Kristina M.; Lahti, Adrienne C.	Ventral Tegmental Area/Midbrain Functional Connectivity and Response to Antipsychotic Medication in Schizophrenia
413	Liang, Jiaquan; Huang, Wei; Guo, Huagui; Wu, Weibin; Li, Xiaoling; Xu, Caixia; Xie, Guojun; Chen, Wensheng	Differences of resting fMRI and cognitive function between drug-naive bipolar disorder and schizophrenia
414	Kraguljac, Nina Vanessa; White, David Matthew; Hadley, Nathan; Hadley, Jennifer Ann; ver Hoef, Lawrence; Davis, Ebony; Lahti, Adrienne Carol	Aberrant Hippocampal Connectivity in Unmedicated Patients With Schizophrenia and Effects of Antipsychotic Medication: A Longitudinal Resting State Functional MRI Study
415	Zhou, Chao; Yu, Miao; Tang, Xiaowei; Wang, Xiang; Zhang, Xiaobin; Zhang, Xiangrong; Chen, Jiu	Convergent and divergent altered patterns of default mode network in deficit and non-deficit schizophrenia
416	Moran, Lauren V.; Sampath, Hemalatha; Kochunov, Peter; Hong, L. Elliot	Brain Circuits That Link Schizophrenia to High Risk of Cigarette Smoking
417	Wang, Xijin; Xia, Mingrui; Lai, Yunyao; Dai, Zhengjia; Cao, Qingjiu; Cheng, Zhang; Han, Xue; Yang, Lei; Yuan, Yanbo; Zhang, Yong; Li, Keqing; Ma, Hong; Shi, Chuan; Hong, Nan; Szeszko, Philip; Yu, Xin; He, Yong	Disrupted resting-state functional connectivity in minimally treated chronic schizophrenia
418	Tian, Lin; Meng, Chun; Yan, Hao; Zhao, Qiang; Liu, Qi; Yan, Jun; Han, Yonghua; Yuan, Huishu; Wang, Lifang; Yue, Weihua; Zhang, Yanbo; Li, Xinmin; Zhu, Chaozhe; He, Yong; Zhang, Dai	Convergent Evidence from Multimodal Imaging Reveals Amygdala Abnormalities in Schizophrenic Patients and Their First-Degree Relatives
419	Vercammen, Ans; Knegtering, Henderikus; Liemburg, Edith J.; den Boer, Johannes A.; Aleman, Andre	Functional connectivity of the temporo-parietal region in schizophrenia: Effects of rTMS treatment of auditory hallucinations
420	Kang, Yafei; Zhang, Youming; Huang, Kexin; Wang, Zhenhong	Recurrence quantification analysis of periodic dynamics in the default mode network in first-episode drug-naive schizophrenia
421	Chen, Ji; Mueller, Veronika, I; Dukart, Juergen; Hoffstaedter, Felix; Baker, Justin T.; Holmes, Avram J.; Vatansever, Deniz; Nickl-Jockschat, Thomas; Liu, Xiaojin; Derntl, Birgit; Kogler, Lydia; Jardri, Renaud; Gruber, Oliver; Aleman, Andre; Sommer, Iris E.; Eickhoff, Simon B.; Patil, Kaustubh R.	Intrinsic Connectivity Patterns of Task-Defined Brain Networks Allow Individual Prediction of Cognitive Symptom Dimension of Schizophrenia and Are Linked to Molecular Architecture
422	Candelaria-Cook, Felicha T.; Schendel, Megan E.; Ojeda, Cesar J.; Bustillo, Juan R.; Stephen, Julia M.	Reduced parietal alpha power and psychotic symptoms: Test-retest reliability of resting-state magnetoencephalography in schizophrenia and healthy controls
423	Niu, Yongchao; Li, Zhenyu; Cheng, Ruixue; Peng, Baocheng; Liu, Bin; Ma, Yuan	Altered gray matter and brain activity in patients with schizophrenia and their unaffected relatives: a multimodal meta-analysis of voxel-based structural MRI and resting-state fMRI studies
424	Wang, Liu-Xian; Guo, Fan; Zhu, Yuan-Qiang; Wang, Hua-Ning; Liu, Wen-Ming; Li, Chen; Wang, Xing-Rui; Cui, Long-Biao; Xi, Yi-Bin; Yin, Hong	Effect of second-generation antipsychotics on brain network topology in first-episode schizophrenia: A longitudinal rs-fMRI study
425	Oertel-Knoechel, Viola; Knoehel, Christian; Matura, Silke; Prvulovic, David; Linden, David E. J.; de Ven, Vincent van	Reduced functional connectivity and asymmetry of the planum temporale in patients with schizophrenia and first-degree relatives
426	Hoptman, Matthew J.; Tural, Umit; Lim, Kelvin O.; Javitt, Daniel C.; Oberlin, Lauren E.	Relationships between Diffusion Tensor Imaging and Resting State Functional Connectivity in Patients with Schizophrenia and Healthy Controls: A Preliminary Study
427	Oenguer, Dost; Lundy, Miriam; Greenhouse, Ian; Shinn, Ann K.; Menon, Vinod; Cohen, Bruce M.; Renshaw, Perry F.	Default mode network abnormalities in bipolar disorder and schizophrenia
428	Salvador, Raymond; Canales-Rodriguez, Erick; Guerrero-Pedraza, Amalia; Sarro, Salvador; Tordesillas-Gutierrez, Diana; Maristany, Teresa; Crespo-Facorro, Benedicto; McKenna, Peter; Pomarol-Clotet, Edith	Multimodal Integration of Brain Images for MRI-Based Diagnosis in Schizophrenia
429	Chen, Xi; Duan, Mingjun; Xie, Qiankun; Lai, Yongxiu; Dong, Li; Cao, Weifang; Yao, Dezhong; Luo, Cheng	Functional disconnection between the visual cortex and the sensorimotor cortex suggests a potential mechanism for self-disorder in schizophrenia
430	Gallos, Ioannis K.; Gkiatis, Kostakis; Matsopoulos, George K.; Siettos, Constantinos	ISOMAP and machine learning algorithms for the construction of embedded functional connectivity networks of anatomically separated brain regions from resting state fMRI data of patients with Schizophrenia
431	Yao, Li; Li, Fei; Liu, Jieke; Liao, Wei; Li, Xiaojing; Li, Mingli; Meng, Yajing; Liang, Sugai; Zhang, Chengcheng; Yang, Xiao; Wang, Qiang; Ma, Xiaohong; Guo, Wanjun; Sweeney, John A.; Gong, Qiyong; Lui, Su; Deng, Wei; Li, Tao	Functional brain networks in never-treated and treated long-term Ill schizophrenia patients
432	Zhang, Manqi; Palaniyappan, Lena; Deng, Mengjie; Zhang, Wen; Pan, Yunzhi; Fan, Zebin; Tan, Wenjian; Wu, Guowei; Liu, Zhening; Pu, Weidan	Abnormal Thalamocortical Circuit in Adolescents With Early-Onset Schizophrenia
433	Wang, Hongyan; Zhang, Bin; Zeng, Botao; Tang, Yingying; Zhang, Tianhong; Zhao, Shanshan; Li, Chunbo; Wang, Jijun; Goff, Donald C.	Association between catechol-O-methyltransferase genetic variation and functional connectivity in patients with first-episode schizophrenia
434	Ferri, J.; Ford, J. M.; Roach, B. J.; Turner, J. A.; van Erp, T. G.; Voyvodic, J.; Preda, A.; Belger, A.; Bustillo, J.; O'Leary, D.; Mueller, B. A.; Lim, K. O.; McEwen, S. C.; Calhoun, V. D.; Diaz, M.; Glover, G.; Greve, D.; Wible, C. G.; Vaidya, J. G.; Potkin, S. G.; Mathalon, D. H.	Resting-state thalamic dysconnectivity in schizophrenia and relationships with symptoms
435	Cheng, Hu; Newman, Sharlene; Gonl, Joaqun; Kent, Jerillyn S.; Howell, Josselyn; Bolbecker, Amanda; Puce, Aina; O'Donnell, Brian F.; Hetrick, William P.	Nodal centrality of functional network in the differentiation of schizophrenia
436	Luo, Qiang; Pan, Baobao; Gu, Huaguang; Simmonite, Molly; Francis, Susan; Liddle, Peter F.; Palaniyappan, Lena	Effective connectivity of the right anterior insula in schizophrenia: The salience network and task-negative to task-positive transition
437	Wertz, Christopher J.; Hanlon, Faith M.; Shaff, Nicholas A.; Dodd, Andrew B.; Bustillo, Juan; Stromberg, Shannon F.; Lin, Denise S.; Abrams, Swala; Yeo, Ronald A.; Liu, Jingyu; Calhoun, Vince; Mayer, Andrew R.	Disconnected and Hyperactive: A Replication of Sensorimotor Cortex Abnormalities in Patients With Schizophrenia During Proactive Response Inhibition
438	de Pierrefeu, Amicie; Fovet, Thomas; Hadj-Selem, Fouad; Lofstedt, Tommy; Ciuciu, Philippe; Lefebvre, Stephanie; Thomas, Pierre; Lopes, Renaud; Jardri, Renaud; Duchesnay, Edouard	Prediction of activation patterns preceding hallucinations in patients with schizophrenia using machine learning with structured sparsity
439	Su, Jianpo; Shen, Hui; Zeng, Ling-Li; Qin, Jian; Liu, Zhening; Hu, Dewen	Heredity characteristics of schizophrenia shown by dynamic functional connectivity analysis of resting-state functional MRI scans of unaffected siblings
440	Thomann, Philipp Arthur; Wolf, Robert Christian; Nolte, Henrike Maria; Hirjak, Dusan; Hofer, Stefan; Seidl, Ulrich; Depping, Malte Sebastian; Stieltjes, Bram; Maier-Hein, Klaus; Sambataro, Fabio; Wuestenberg, Torsten	Neuromodulation in response to electroconvulsive therapy in schizophrenia and major depression
441	Wei, Shengnan; Womer, Fay; Geng, Haiyang; Jiang, Xiaowei; Zhou, Qian; Chang, Miao; Zhou, Yifang; Tang, Yanqing; Wang, Fei	Similarities and differences of functional connectivity in drugnaive, first- episode adolescent and young adult with major depressive disorder and schizophrenia
442	Rashid, Barnaly; Damaraju, Eswar; Pearlson, Godfrey D.; Calhoun, Vince D.	Dynamic connectivity states estimated from resting fMRI Identify differences among Schizophrenia, bipolar disorder, and healthy control subjects
443	Tregellas, Jason R.; Smucny, Jason; Harris, Josette G.; Olincy, Ann; Maharajh, Keeran; Kronberg, Eugene; Eichman, Lindsay C.; Lyons, Emma; Freedman, Robert	Intrinsic Hippocampal Activity as a Biomarker for Cognition and Symptoms in Schizophrenia
444	McNabb, Carolyn B.; Tait, Roger J.; McIlwain, Meghan E.; Anderson, Valerie M.; Suckling, John; Kydd, Robert R.; Russell, Bruce R.	Functional network dysconnectivity as a biomarker of treatment resistance in schizophrenia
445	Zhang, Degang; Guo, Lei; Hu, Xintao; Li, Kaiming; Zhao, Qun; Liu, Tianming	Increased cortico-subcortical functional connectivity in schizophrenia
446	Kim, Dae-Jin; Moussa-Tooks, Alexandra B.; Bolbecker, Amanda R.; Apthorp, Deborah; Newman, Sharlene D.; O'Donnell, Brian F.; Hetrick, William P.	Cerebellar-cortical dysconnectivity in resting-state associated with sensorimotor tasks in schizophrenia
447	Walter, M.; Denier, N.; Vogel, M.; Lang, U. E.	Effects of Psychoactive Substances in Schizophrenia - Findings of Structural and Functional Neuroimaging
448	Viher, Petra V.; Docx, Lise; Van Hecke, Wim; Parizel, Paul M.; Sabbe, Bernard; Federspiel, Andrea; Walther, Sebastian; Morrens, Manuel	Aberrant fronto-striatal connectivity and fine motor function in schizophrenia
449	Xu, Lixue; Qin, Wen; Zhuo, Chuanjun; Zhu, Jiajia; Liu, Huaigui; Liu, Xingyun; Xu, Yongjie; Yu, Chunshui	Selective Functional Disconnection of the Dorsal Subregion of the Temporal Pole in Schizophrenia
450	Liu, Yi; Zhang, Yan; Lv, Luxian; Wu, Renrong; Zhao, Jingping; Guo, Wenbin	Abnormal neural activity as a potential biomarker for drug-naive first-episode adolescent-onset schizophrenia with coherence regional homogeneity and support vector machine analyses
451	Su, Wenjun; Yuan, Aihua; Tang, Yingying; Xu, Lihua; Wei, Yanyan; Wang, Yingchan; Li, Zhixing; Cui, Huiru; Qian, Zhenying; Tang, Xiaochen; Hu, Yegang; Zhang, Tianhong; Feng, Jianfeng; Li, Zhiqiang; Zhang, Jie; Wang, Jijun	Effects of polygenic risk of schizophrenia on interhemispheric callosal white matter integrity and frontotemporal functional connectivity in first-episode schizophrenia
452	Hasenkamp, Wendy; James, G. Andrew; Boshoven, William; Duncan, Erica	Altered engagement of attention and default networks during target detection in schizophrenia
453	Wei Yange; Chang Miao; Fay, Womer Y.; Zhou Qian; Yin Zhiyang; Wei Shengnan; Zhou Yifang; Jiang Xiaowei; Yao Xudong; Duan Jia; Xu Ke; Zuo Xi-Nian; Tang Yanqing; Wang Fei	Local functional connectivity alterations in schizophrenia, bipolar disorder, and major depressive disorder
454	Fan, Feng-Mei; Tan, Shu-Ping; Yang, Fu-De; Tan, Yun-Long; Zhao, Yan-Li; Chen, Nan; Li, Bin-Bin; Song, Chong-Sheng; Wang, Yun-Hui; Jin, Zhen; Zhou, Dong-Feng; Milham, Michael P.; Zou, Yi-Zhuang; Zuo, Xi-Nian	Ventral medial prefrontal functional connectivity and emotion regulation in chronic schizophrenia: A pilot study
455	Camchong, Jazmin; MacDonald, Angus W., III; Bell, Christopher; Mueller, Bryon A.; Lim, Kelvin O.	Altered Functional and Anatomical Connectivity in Schizophrenia
456	Liu, Xinyu; Yang, Hang; Becker, Benjamin; Huang, Xiaoqi; Luo, Cheng; Meng, Chun; Biswal, Bharat	Disentangling age- and disease-related alterations in schizophrenia brain network using structural equation modeling: A graph theoretical study based on minimum spanning tree
457	Jamadar, Sharna; Powers, Natalie R.; Meda, Shashwath A.; Calhoun, Vince D.; Gelernter, Joel; Gruen, Jeffrey R.; Pearlson, Godfrey D.	Genetic influences of resting state fMRI activity in language-related brain regions in healthy controls and schizophrenia patients: a pilot study
458	Guo, Wenbin; Liu, Feng; Xiao, Changqing; Yu, Miaoyu; Zhang, Zhikun; Liu, Jianrong; Zhang, Jian; Zhao, Jingping	Increased Causal Connectivity Related to Anatomical Alterations as Potential Endophenotypes for Schizophrenia
459	Duan, Xujun; Hu, Maolin; Huang, Xinyue; Su, Chan; Zong, Xiaofen; Dong, Xia; He, Changchun; Xiao, Jinming; Li, Haoru; Tang, Jinsong; Chen, Xiaogang; Chen, Huafu	Effect of Risperidone Monotherapy on Dynamic Functional Connectivity of Insular Subdivisions in Treatment-Naive, First-Episode Schizophrenia
460	Watsky, Rebecca E.; Gotts, Stephen J.; Berman, Rebecca A.; McAdams, Harrison M.; Zhou, Xueping; Greenstein, Dede; Lalonde, Francois M.; Gochman, Peter; Clasen, Liv S.; Shora, Lorie; Ordonez, Anna E.; Gogtay, Nitin; Martin, Alex; Barch, Deanna M.; Rapoport, Judith L.; Liu, Siyuan	Attenuated resting-state functional connectivity in patients with childhood- and adult-onset schizophrenia
461	Liemburg, Edith J.; van der Meer, Lisette; Swart, Marte; Curcic-Blake, Branislava; Bruggeman, Richard; Knegtering, Henderikus; Aleman, Andre	Reduced Connectivity in the Self-Processing Network of Schizophrenia Patients with Poor Insight
462	Li Xian-Bin; Wang Lu-Bin; Xiong Yan-Bing; Bo Qi-Jing; He Fan; Li Feng; Hou Wen-Peng; Wen Yu-Jie; Wang Xue-Qi; Yang Ning-Bo; Mao Zhen; Dong Qian-Hong; Zhang Fei-Fei; Yang Rui; Wang Di; Xiang Yu-Tao; Zhu Yu-Yang; Tang Yi-Lang; Yang Zheng; Wang Chuan-Yue	Altered resting-state functional connectivity of the insula in individuals with clinical high-risk and patients with first-episode schizophrenia
463	Yue, Jing-Li; Li, Peng; Shi, Le; Lin, Xiao; Sun, Hong-Qiang; Lu, Lin	Enhanced temporal variability of amygdala-frontal functional connectivity in patients with schizophrenia
464	Berman, Rebecca A.; Gotts, Stephen J.; McAdams, Harrison M.; Greenstein, Dede; Lalonde, Francois; Clasen, Liv; Watsky, Rebecca E.; Shora, Lorie; Ordonez, Anna E.; Raznahan, Armin; Martin, Alex; Gogtay, Nitin; Rapoport, Judith	Disrupted sensorimotor and social-cognitive networks underlie symptoms in childhood-onset schizophrenia
465	Zhang, Zhifang; Yan, Tongjun; Wang, Yanyan; Zhang, Qiumei; Zhao, Wan; Chen, Xiongying; Zhai, Jinguo; Chen, Min; Du, Boqi; Deng, Xiaoxiang; Ji, Feng; Xiang, Yutao; Wu, Hongjie; Song, Jie; Dong, Qi; Chen, Chuansheng; Li, Jun	Polymorphism in schizophrenia risk gene MIR137 is associated with the posterior cingulate Cortex's activation and functional and structural connectivity in healthy controls
466	McQueen, Grant; Lay, Aderlee; Lally, John; Gabay, Anthony S.; Collier, Tracy; Lythgoe, David J.; Barker, Gareth J.; Stone, James M.; McGuire, Philip; MacCabe, James H.; Egerton, Alice	Effect of single dose N-acetylcysteine administration on resting state functional connectivity in schizophrenia
467	Dodell-Feder, David; DeLisi, Lynn E.; Hooker, Christine I.	The relationship between default mode network connectivity and social functioning in individuals at familial high-risk for schizophrenia
468	Huang, Jiashuang; Zhu, Qi; Hao, Xiaoke; Shi, Xiaomeng; Gao, Shuzhan; Xu, Xijia; Zhang, Daoqiang	Identifying Resting-State Multifrequency Biomarkers via Tree-Guided Group Sparse Learning for Schizophrenia Classification
469	Jia, Wenbin; Zhu, Hong; Ni, Yinmei; Su, Jie; Xu, Rui; Jia, Hongxiao; Wan, Xiaohong	Disruptions of frontoparietal control network and default mode network linking the metacognitive deficits with clinical symptoms in schizophrenia
470	Xie, Yuanjun; Xi, Yibin; Cui, Long-Biao; Li, Chen; Xu, Yongqiang; Zhang, Yahong; Yan, Qinghong; Fang, Peng; Yin, Hong	Altered functional connectivity of the dentate nuclei in patients with schizophrenia
471	Cabral, Joana; Fernandes, Henrique M.; Van Hartevelt, Tim J.; James, Anthony C.; Kringelbach, Morten L.; Deco, Gustavo	Structural connectivity in schizophrenia and its impact on the dynamics of spontaneous functional networks
472	Fan, Fengmei; Tan, Yunlong; Wang, Zhiren; Yang, Fude; Fan, Hongzhen; Xiang, Hong; Guo, Hua; Hong, L. Elliot; Tan, Shuping; Zuo, Xi-Nian	Functional fractionation of default mode network in first episode schizophrenia
473	Li, Hui-Jie; Xu, Yong; Zhang, Ke-Rang; Hoptman, Matthew J.; Zuo, Xi-Nian	Homotopic connectivity in drug-naive, first-episode, early-onset schizophrenia
474	Guo, Wenbin; Liu, Feng; Xiao, Changqing; Liu, Jianrong; Yu, Miaoyu; Zhang, Zhikun; Zhang, Jian; Zhao, Jingping	Increased short-range and long-range functional connectivity in first-episode, medication-naive schizophrenia at rest
475	Miller, Robyn L.; Yaesoubi, Maziar; Calhoun, Vince D.	Cross-Frequency rs-fMRI Network Connectivity Patterns Manifest Differently for Schizophrenia Patients and Healthy Controls
476	Haatveit, Beathe; Jensen, Jimmy; Alnaes, Dag; Kaufmann, Tobias; Brandt, Christine L.; Thoresen, Christian; Andreassen, Ole A.; Melle, Ingrid; Ueland, Torill; Westlye, Lars T.	Reduced load-dependent default mode network deactivation across executive tasks in schizophrenia spectrum disorders
477	Lui, Su; Li, Tao; Deng, Wei; Jiang, Lijun; Wu, Qizhu; Tang, Hehan; Yue, Qiang; Huang, Xiaoqi; Chan, Raymond C.; Collier, David A.; Meda, Shashwath A.; Pearlson, Godfrey; Mechelli, Andrea; Sweeney, John A.; Gong, Qiyong	Short-term Effects of Antipsychotic Treatment on Cerebral Function in Drug-Naive First-Episode Schizophrenia Revealed by Resting State Functional Magnetic Resonance Imaging
478	Cheng, Hu; Newman, Sharlene D.; Kent, Jerillyn S.; Bolbecker, Amanda; Klaunig, Mallory J.; O'Donnell, Brian F.; Puce, Aina; Hetrick, William P.	White matter abnormalities of microstructure and physiological noise in schizophrenia
479	Gao, Jie; Zhang, Dongsheng; Wang, Lei; Wang, Wei; Fan, Yajuan; Tang, Min; Zhang, Xin; Lei, Xiaoyan; Wang, Yarong; Yang, Jian; Zhang, Xiaoling	Altered Effective Connectivity in Schizophrenic Patients With Auditory Verbal Hallucinations: A Resting-State fMRI Study With Granger Causality Analysis
480	Santo-Angles, Aniol; Salvador, Raymond; Gomar, Jesus J.; Guerrero-Pedraza, Amalia; Ramiro, Nuria; Tristany, Josep; Teixido, Cristina; Ortiz-Gil, Jordi; Aguirre, Candibel; Bosque, Clara; Lopez-Araquistain, Laura; Maristany, Teresa; Salgado-Pineda, Pilar; Sarro, Salvador; McKenna, Peter J.; Bernardo, Miquel; Pomarol-Clotet, Edith; Schwarzbach, Jens	Interindividual variability of functional connectome in schizophrenia
481	Persson, Jonas; Szalisznyo, K.; Antoni, G.; Wall, A.; Fallmar, D.; Zora, H.; Boden, R.	Phosphodiesterase 10A levels are related to striatal function in schizophrenia: a combined positron emission tomography and functional magnetic resonance imaging study
482	Fan, Fengmei; Tan, Shuping; Huang, Junchao; Chen, Song; Fan, Hongzhen; Wang, Zhiren; Li, Chiang-Shan R.; Tan, Yunlong	Functional disconnection between subsystems of the default mode network in schizophrenia
483	Wolf, Nadine Donata; Sambataro, Fabio; Vasic, Nenad; Frasch, Karel; Schmid, Markus; Schoenfeldt-Lecuona, Carlos; Thomann, Philipp Arthur; Wolf, Robert Christian	Dysconnectivity of multiple resting-state networks in patients with schizophrenia who have persistent auditory verbal hallucinations
484	Abram, Samantha V.; Roach, Brian J.; Fryer, Susanna L.; Calhoun, Vince D.; Preda, Adrian; van Erp, Theo G. M.; Bustillo, Juan R.; Lim, Kelvin O.; Loewy, Rachel L.; Stuart, Barbara K.; Krystal, John H.; Ford, Judith M.; Mathalon, Daniel H.	Validation of ketamine as a pharmacological model of thalamic dysconnectivity across the illness course of schizophrenia
485	Chen, Congxin; Yao, Jingjing; Lv, Yiding; Zhao, Xiaoxin; Zhang, Xinyue; Lei, Jiaxi; Li, Yuan; Sui, Yuxiu	Aberrant Functional Connectivity of the Orbitofrontal Cortex Is Associated With Excited Symptoms in First-Episode Drug-Naive Patients With Schizophrenia
486	Liu, Naici; Lencer, Rebekka; Yang, Zhipeng; Zhang, Wenjing; Yang, Chengmin; Zeng, Jiaxin; Sweeney, John A.; Gong, Qiyong; Lui, Su	Altered functional synchrony between gray and white matter as a novel indicator of brain system dysconnectivity in schizophrenia
487	Zhu, Furong; Liu, Yi; Liu, Feng; Yang, Ru; Li, Huabing; Chen, Jindong; Kennedy, David N.; Zhao, Jingping; Guo, Wenbin	Functional asymmetry of thalamocortical networks in subjects at ultra-high risk for psychosis and first-episode schizophrenia
488	Alonso-Solis, Anna; Vives-Gilabert, Yolanda; Portella, Maria J.; Rabella, Mireia; Grasa, Eva M.; Roldan, Alexandra; Keymer-Gausset, Alejandro; Molins, Conrad; Nunez-Marin, Fidel; Gomez-Anson, Beatriz; Alvarez, Enric; Corripio, Iluminada	Altered amplitude of low frequency fluctuations in schizophrenia patients with persistent auditory verbal hallucinations
489	Yang, Chengmin; Zhang, Wenjing; Yao, Li; Liu, Naici; Shah, Chandan; Zeng, Jiaxin; Yang, Zhipeng; Gong, Qiyong; Lui, Su	Functional Alterations of White Matter in Chronic Never-Treated and Treated Schizophrenia Patients
490	Bates, Alan T.; Kiehl, Kent A.; Laurens, Kristin R.; Liddle, Peter F.	Low-frequency EEG oscillations associated with information processing in schizophrenia
491	Yu, Xiao-Man; Qiu, Lin-Lin; Huang, Hai-Xia; Zuo, Xiang; Zhou, Zhen-He; Wang, Shuai; Liu, Hai-Sheng; Tian, Lin	Comparison of resting-state spontaneous brain activity between treatment-naive schizophrenia and obsessive-compulsive disorder
492	Chen, Cheng; Huang, Huan; Qin, Xucong; Zhang, Liang; Rong, Bei; Wang, Gaohua; Wang, Huiling	Reduced inter-hemispheric auditory and memory-related network interactions in patients with schizophrenia experiencing auditory verbal hallucinations
493	Fan, Yun-Shuang; Yang, Siqi; Li, Zehan; Li, Jiao; Guo, Xiaonan; Han, Shaoqiang; Guo, Jing; Duan, Xujun; Cui, Qian; Du, Lian; Liao, Wei; Chen, Huafu	A temporal chronnectomic framework: Cigarette smoking preserved the prefrontal dysfunction in schizophrenia
494	Chen, Bo	Abnormal regions in functional connectivity of chronic schizophrenia
495	Avery, Suzanne N.; Rogers, Baxter P.; Heckers, Stephan	Hippocampal Network Modularity Is Associated With Relational Memory Dysfunction in Schizophrenia
496	Yang, Hang; Zhang, Hong; Di, Xin; Wang, Shuai; Meng, Chun; Tian, Lin; Biswal, Bharat	Reproducible coactivation patterns of functional brain networks reveal the aberrant dynamic state transition in schizophrenia
497	Schilbach, L.; Hoffstaedter, F.; Mueller, V.; Cieslik, E. C.; Goya-Maldonado, R.; Trost, S.; Sorg, C.; Riedl, V.; Jardri, R.; Sommer, I.; Kogler, L.; Derntl, B.; Gruber, O.; Eickhoff, S. B.	Transdiagnostic commonalities and differences in resting state functional connectivity of the default mode network in schizophrenia and major depression
498	Rabany, Liron; Brocke, Sophy; Calhoun, Vince D.; Pittman, Brian; Corbera, Silvia; Wexler, Bruce E.; Bell, Morris D.; Pelphrey, Kevin; Pearlson, Godfrey D.; Assaf, Michal	Dynamic functional connectivity in schizophrenia and autism spectrum disorder: Convergence, divergence and classification
499	Zhao, Xiaoxin; Yao, Jingjing; Lv, Yiding; Zhang, Xinyue; Han, Chongyang; Chen, Lijun; Ren, Fangfang; Jin, Zhuma; Li, Yuan; Sui, Yuxiu	Abnormalities of regional homogeneity and its correlation with clinical symptoms in Naive patients with first-episode schizophrenia
500	Guo, Wenbin; Liu, Feng; Chen, Jindong; Wu, Renrong; Li, Lehua; Zhang, Zhikun; Chen, Huafu; Zhao, Jingping	Using short-range and long-range functional connectivity to identify schizophrenia with a family-based case-control design
501	Mamah, Daniel; Barch, Deanna M.; Repovs, Grega	Resting state functional connectivity of five neural networks in bipolar disorder and schizophrenia
502	Rotarska-Jagiela, Anna; van de Ven, Vincent; Oertel-Knoechel, Viola; Uhlhaas, Peter J.; Vogeley, Kai; Linden, David E. J.	Resting-state functional network correlates of psychotic symptoms in schizophrenia
503	Xi, Yi-Bin; Guo, Fan; Liu, Wen-Ming; Fu, Yu-Fei; Li, Jia-Ming; Wang, Hua-Ning; Chen, Fu-Lin; Cui, Long-Biao; Zhu, Yuan-Qiang; Li, Chen; Kang, Xiao-Wei; Li, Bao-Juan; Yin, Hong	Triple network hypothesis-related disrupted connections in schizophrenia: A spectral dynamic causal modeling analysis with functional magnetic resonance imaging
504	Duan, Jia; Xia, Mingrui; Womer, Fay Y.; Chang, Miao; Yin, Zhiyang; Zhou, Qian; Zhu, Yue; Liu, Zhuang; Jiang, Xiaowei; Wei, Shengnan; O'Neill, Francis Anthony; He, Yong; Tang, Yanqing; Wang, Fei	Dynamic changes of functional segregation and integration in vulnerability and resilience to schizophrenia
505	Qiu, Xiaolei; Zhang, Rongrong; Wen, Lu; Jiang, Fuli; Mao, Hongjun; Yan, Wei; Xie, Shiping; Pan, Xinming	Alterations in Spontaneous Brain Activity in Drug-Na?ve First-Episode Schizophrenia: An Anatomical/Activation Likelihood Estimation Meta-Analysis
506	Ho, New Fei; Chong, Pearlynne Li Hui; Lee, Daryl Renick; Chew, Qian Hui; Chen, Guoyang; Sim, Kang	The Amygdala in Schizophrenia and Bipolar Disorder: A Synthesis of Structural MRI, Diffusion Tensor Imaging, and Resting-State Functional Connectivity Findings
507	Mennigen, Eva; Fryer, Susanna L.; Rashid, Barnaly; Damaraju, Eswar; Du, Yuhui; Loewy, Rachel L.; Stuart, Barbara K.; Calhoun, Vince D.; Mathalon, Daniel H.	Transient Patterns of Functional Dysconnectivity in Clinical High Risk and Early Illness Schizophrenia Individuals Compared with Healthy Controls
508	Yao, Ye; Palaniyappan, Lena; Liddle, Peter; Zhang, Jie; Francis, Susan; Feng, Jianfeng	Variability of structurally constrained and unconstrained functional connectivity in schizophrenia
509	Plis, Sergey M.; Amin, Md Faijul; Chekroud, Adam; Hjelm, Devon; Damaraju, Eswar; Lee, Hyo Jong; Bustillo, Juan R.; Cho, KyungHyun; Pearlson, Godfrey D.; Calhoun, Vince D.	Reading the (functional) writing on the (structural) wall: Multimodal fusion of brain structure and function via a deep neural network based translation approach reveals novel impairments in schizophrenia
510	Qureshi, Muhammad Naveed Iqbal; Oh, Jooyoung; Cho, Dongrae; Jo, Hang Joon; Lee, Boreom	Multimodal Discrimination of Schizophrenia Using Hybrid Weighted Feature Concatenation of Brain Functional Connectivity and Anatomical Features with an Extreme Learning Machine
511	Kaneko, Gen; Sanganahalli, Basavaraju G.; Groman, Stephanie M.; Wang, Helen; Coman, Daniel; Rao, Jyotsna; Herman, Peter; Jiang, Lihong; Rich, Katherine; de Graaf, Robin A.; Taylor, Jane R.; Hyder, Fahmeed	Hypofrontality and Posterior Hyperactivity in Early Schizophrenia: Imaging and Behavior in a Preclinical Model
512	Mayer, Andrew R.; Hanlon, Faith M.; Dodd, Andrew B.; Yeo, Ronald A.; Haaland, Kathleen Y.; Ling, Josef M.; Ryman, Sephira G.	Proactive response inhibition abnormalities in the sensorimotor cortex of patients with schizophrenia
513	Chen, Yen-Ling; Tu, Pei-Chi; Lee, Ying-Chiao; Chen, Ying-Shiue; Li, Cheng-Ta; Su, Tung-Ping	Resting-state fMRI mapping of cerebellar functional dysconnections involving multiple large-scale networks in patients with schizophrenia
514	Cocchi, Luca; Harding, Ian H.; Lord, Anton; Pantelis, Christos; Yucel, Murat; Zalesky, Andrew	Disruption of structure-function coupling in the schizophrenia connectome
515	Nishida, Keiichiro; Morishima, Yosuke; Yoshimura, Masafumi; Isotani, Toshiaki; Irisawa, Satoshi; Jann, Kay; Dierks, Thomas; Strik, Werner; Kinoshita, Toshihiko; Koenig, Thomas	EEG microstates associated with salience and frontoparietal networks in frontotemporal dementia, schizophrenia and Alzheimer's disease
516	Moran, Lauren V.; Sampath, Hemalatha; Stein, Elliot A.; Hong, L. Elliot	Insular and anterior cingulate circuits in smokers with schizophrenia
517	Brakowski, Janis; Manoliu, Andrei; Homan, Philipp; Bosch, Oliver G.; Herdener, Marcus; Seifritz, Erich; Kaiser, Stefan; Kirschner, Matthias	Aberrant striatal coupling with default mode and central executive network relates to self-reported avolition and anhedonia in schizophrenia
518	Wang, Lubin; Zou, Feng; Shao, Yongcong; Ye, Enmao; Jin, Xiao; Tan, Shuwen; Hu, Dewen; Yang, Zheng	Disruptive changes of cerebellar functional connectivity with the default mode network in schizophrenia
519	Kraguljac, Nina Vanessa; White, David Matthew; Hadley, Jennifer Ann; Visscher, Kristina; Knight, David; Hoef, Lawrence ver; Falola, Blessing; Lahti, Adrienne Carol	Abnormalities in large scale functional networks in unmedicated patients with schizophrenia and effects of risperidone
520	Wang, Xiao; Zhang, Yan; Long, Zhiliang; Zheng, Junjie; Zhang, Youxue; Han, Shaoqiang; Wang, Yifeng; Duan, Xujun; Yang, Mi; Zhao, Jingping; Chen, Huafu	Frequency-specific alteration of functional connectivity density in antipsychotic-naive adolescents with early-onset schizophrenia
521	Jang, Joon Hwan; Jung, Wi Hoon; Choi, Jung-Seok; Choi, Chi-Hoon; Kang, Do-Hyung; Shin, Na Young; Hong, Kyung Sue; Kwon, Jun Soo	Reduced prefrontal functional connectivity in the default mode network is related to greater psychopathology in subjects with high genetic loading for schizophrenia
522	Peters, Henning; Shao, Junming; Scherr, Martin; Schwerthoeffer, Dirk; Zimmer, Claus; Foerstl, Hans; Baeuml, Josef; Wohlschlaeger, Afra; Riedl, Valentin; Koch, Kathrin; Sorg, Christian	More Consistently Altered Connectivity Patterns for Cerebellum and Medial Temporal Lobes than for Amygdala and Striatum in Schizophrenia
523	Guo, Shuixia; Zhao, Wei; Tao, Haojuan; Liu, Zhening; Palaniyappan, Lena	The instability of functional connectivity in patients with schizophrenia and their siblings: A dynamic connectivity study
524	Hare, Stephanie M.; Adhikari, Bhim M.; Du, Xiaoming; Garcia, Laura; Bruce, Heather; Kochunov, Peter; Simon, Jonathan Z.; Hong, L. Elliot	Local versus long-range connectivity patterns of auditory disturbance in schizophrenia
525	Sui, Jing; He, Hao; Yu, Qingbao; Chen, Jiayu; Rogers, Jack; Pearlson, Godfrey D.; Mayer, Andrew; Bustillo, Juan; Canive, Jose; Calhoun, Vince D.	Combination of resting state fMRI, DTI, and sMRI data to discriminate schizophrenia by N-way MCCA plus jICA
526	Hua, Jun; Blair, Nicholas I. S.; Paez, Adrian; Choe, Ann; Barber, Anita D.; Brandt, Allison; Lim, Issel Anne L.; Xu, Feng; Kamath, Vidyulata; Pekar, James J.; van Zijl, Peter C. M.; Ross, Christopher A.; Margolis, Russell L.	Altered functional connectivity between sub-regions in the thalamus and cortex in schizophrenia patients measured by resting state BOLD fMRI at 7T
527	Fu, Zening; Tu, Yiheng; Di, Xin; Du, Yuhui; Pearlson, G. D.; Turner, J. A.; Biswal, Bharat B.; Zhang, Zhiguo; Calhoun, V. D.	Characterizing dynamic amplitude of low-frequency fluctuation and its relationship with dynamic functional connectivity: An application to schizophrenia
528	Lin, Qiu-Hua; Niu, Yan-Wei; Sui, Jing; Zhao, Wen-Da; Zhuo, Chuanjun; Calhoun, Vince D.	SSPNet: An interpretable 3D-CNN for classification of schizophrenia using phase maps of resting-state complex-valued fMRI data
529	Zhao, Zhiyong; Xu, Guojun; Sun, Bin; Li, Xuzhou; Shen, Zhe; Li, Shangda; Xu, Yi; Huang, Manli; Xu, Dongrong	Altered coupling of spontaneous brain activities and brain temperature in patients with adolescent-onset, first-episode, drug-na⟨ve schizophrenia
530	Du, Yuhui; He, Xingyu; Kochunov, Peter; Pearlson, Godfrey; Hong, L. Elliot; Erp, Theo G. M.; Belger, Aysenil; Calhoun, Vince D.	A new multimodality fusion classification approach to explore the uniqueness of schizophrenia and autism spectrum disorder
531	Chen, Xi; Liu, Chang; He, Hui; Chang, Xin; Jiang, Yuchao; Li, Yingjia; Duan, Mingjun; Li, Jianfu; Luo, Cheng; Yao, Dezhong	Transdiagnostic differences in the resting-state functional connectivity of the prefrontal cortex in depression and schizophrenia
532	Liu, Shengfeng; Wang, Haiying; Song, Ming; Lv, Luxian; Cui, Yue; Liu, Yong; Fan, Lingzhong; Zuo, Nianming; Xu, Kaibin; Du, Yuhui; Yu, Qingbao; Luo, Na; Qi, Shile; Yang, Jian; Xie, Sangma; Li, Jian; Chen, Jun; Chen, Yunchun; Wang, Huaning; Guo, Hua; Wan, Ping; Yang, Yongfeng; Li, Peng; Lu, Lin; Yan, Hao; Yan, Jun; Wang, Huiling; Zhang, Hongxing; Zhang, Dai; Calhoun, Vince D.; Jiang, Tianzi; Sui, J…	Linked 4-Way Multimodal Brain Differences in Schizophrenia in a Large Chinese Han Population
533	Shan, Xiaoxiao; Liao, Rongyuan; Ou, Yangpan; Ding, Yudan; Liu, Feng; Chen, Jindong; Zhao, Jingping; He, Yiqun; Guo, Wenbin	Increased Homotopic Connectivity in the Prefrontal Cortex Modulated by Olanzapine Predicts Therapeutic Efficacy in Patients with Schizophrenia
534	Jiang, Yuchao; Duan, Mingjun; Chen, Xi; Chang, Xin; He, Hui; Li, YingJia; Luo, Cheng; Yao, Dezhong	Common and distinct dysfunctional patterns contribute to triple network model in schizophrenia and depression: A preliminary study
535	Limongi, Roberto; Jeon, Peter; Theberge, Jean; Palaniyappan, Lena	Counteracting Effects of Glutathione on the Glutamate-Driven Excitation/Inhibition Imbalance in First-Episode Schizophrenia: A 7T MRS and Dynamic Causal Modeling Study
536	Yu, Qingbao; Erhardt, Erik B.; Sui, Jing; Du, Yuhui; He, Hao; Hjelm, Devon; Cetin, Mustafa S.; Rachakonda, Srinivas; Miller, Robyn L.; Pearlson, Godfrey; Calhoun, Vince D.	Assessing dynamic brain graphs of time-varying connectivity in fMRI data: Application to healthy controls and patients with schizophrenia
537	Cavelti, Marialuisa; Kircher, Tilo; Nagels, Arne; Strik, Werner; Homan, Philipp	Is formal thought disorder in schizophrenia related to structural and functional aberrations in the language network? A systematic review of neuroimaging findings
538	Guo, Wenbin; Liu, Feng; Xiao, Changqing; Zhang, Zhikun; Yu, Miaoyu; Liu, Jianrong; Liu, Guiying; Zhao, Jingping	Dissociation of anatomical and functional alterations of the default-mode network in first-episode, drug-naive schizophrenia
539	Chen, Jun; Xu, Yong; Zhang, Juan; Liu, Zhifen; Xu, Cheng; Zhang, Kerang; Shen, Yan; Xu, Qi	A combined study of genetic association and brain imaging on the DAOA gene in schizophrenia
540	Mannell, Maggie V.; Franco, Alexandre R.; Calhoun, Vince D.; Canive, Jose M.; Thoma, Robert J.; Mayer, Andrew R.	Resting State and Task-induced Deactivation: A Methodological Comparison in Patients with Schizophrenia and Healthy Controls
541	Liu, Zhaowen; Zhang, Jie; Zhang, Kai; Zhang, Junying; Li, Xiaojing; Cheng, Wei; Li, Mingli; Zhao, Liansheng; Deng, Wei; Guo, Wanjun; Ma, Xiaohong; Wang, Qiang; Matthews, Paul M.; Feng, Jianfeng; Li, Tao	Distinguishable brain networks relate disease susceptibility to symptom expression in schizophrenia
542	You, Wanfang; Luo, Lekai; Yao, Li; Zhao, Youjin; Li, Qian; Wang, Yuxia; Wang, Yaxuan; Zhang, Qian; Long, Fenghua; Sweeney, John A.; Gong, Qiyong; Li, Fei	Impaired dynamic functional brain properties and their relationship to symptoms in never treated first-episode patients with schizophrenia
543	Su, Wenjun; Zhao, Zexin; Li, Guanjun; Tang, Xiaochen; Xu, Lihua; Tang, Yingying; Wei, Yanyan; Cui, Huiru; Zhang, Tianhong; Zhang, Jie; Liu, Xiaohua; Guo, Qian; Wang, Jijun	Thalamo-hippocampal dysconnectivity is associated with serum cholesterol level in drug-na?ve patients with first-episode schizophrenia
544	Missault, Stephan; Anckaerts, Cynthia; Ahmadoun, Soumaya; Blockx, Ines; Barbier, Michael; Bielen, Kenny; Shah, Disha; Kumar-Singh, Samir; De Vos, Winnok H.; Van der Linden, Annemie; Dedeurwaerdere, Stefanie; Verhoye, Marleen	Hypersynchronicity in the default mode-like network in a neurodevelopmental animal model with relevance for schizophrenia
545	Zhou, Li; Pu, Weidan; Wang, Jingjuan; Liu, Haihong; Wu, Guowei; Liu, Chang; Mwansisya, Tumbwene E.; Tao, Haojuan; Chen, Xudong; Huang, Xiaojun; Lv, Dongsheng; Xue, Zhimin; Shan, Baoci; Liu, Zhening	Inefficient DMN Suppression in Schizophrenia Patients with Impaired Cognitive Function but not Patients with Preserved Cognitive Function
546	Pearlson, Godfrey D.; Calhoun, Vince D.	Convergent approaches for defining functional imaging endophenotypes in schizophrenia
547	Duan, Hui-Feng; Gan, Jing-Li; Yang, Jia-Ming; Cheng, Zheng-Xiang; Gao, Cun-You; Shi, Zhen-Juan; Zhu, Xi-Quan; Liang, Xue-Jun; Zhao, Lan-Min	A longitudinal study on intrinsic connectivity of hippocampus associated with positive symptom in first-episode schizophrenia
548	Yoshihara, Yujiro; Lisi, Giuseppe; Yahata, Noriaki; Fujino, Junya; Matsumoto, Yukiko; Miyata, Jun; Sugihara, Gen-ichi; Urayama, Shin-ichi; Kubota, Manabu; Yamashita, Masahiro; Hashimoto, Ryuichiro; Ichikawa, Naho; Cahn, Weipke; van Haren, Neeltje E. M.; Mori, Susumu; Okamoto, Yasumasa; Kasai, Kiyoto; Kato, Nobumasa; Imamizu, Hiroshi; Kahn, Rene S.; Sawa, Akira; Kawato, Mitsuo; Murai, Toshiya; Mor…	Overlapping but Asymmetrical Relationships Between Schizophrenia and Autism Revealed by Brain Connectivity
549	Yang, Haidi; Wang, Mingxia; Wu, Fengchun; Li, Qingwei; Zheng, Yiqing; Qin, Pengmin	Diminished self-monitoring in hallucinations - Aberrant anterior insula connectivity differentiates auditory hallucinations in schizophrenia from subjective tinnitus
550	Walther, Sebastian; Lefebvre, Stephanie; Conring, Frauke; Gangl, Nicole; Nadesalingam, Niluja; Alexaki, Danai; Wuthrich, Florian; Ruter, Maximilian; Viher, Petra V.; Federspiel, Andrea; Wiest, Roland; Stegmayer, Katharina	Limbic links to paranoia: increased resting-state functional connectivity between amygdala, hippocampus and orbitofrontal cortex in schizophrenia patients with paranoia
551	Meda, Shashwath A.; Wang, Zheng; Ivleva, Elena I.; Poudyal, Gaurav; Keshavan, Matcheri S.; Tamminga, Carol A.; Sweeney, John A.; Clementz, Brett A.; Schretlen, David J.; Calhoun, Vincent D.; Lui, Su; Damaraju, Eswar; Pearlson, Godfrey D.	Frequency-Specific Neural Signatures of Spontaneous Low-Frequency Resting State Fluctuations in Psychosis: Evidence From Bipolar-Schizophrenia Network on Intermediate Phenotypes (B-SNIP) Consortium
552	Kindler, Jochen; Jann, Kay; Homan, Philipp; Hauf, Martinus; Walther, Sebastian; Strik, Werner; Dierks, Thomas; Hubl, Daniela	Static and Dynamic Characteristics of Cerebral Blood Flow During the Resting State in Schizophrenia
553	Smucny, Jason; Olincy, Ann; Tregellas, Jason R.	Nicotine restores functional connectivity of the ventral attention network in schizophrenia
554	Jing, Rixing; Li, Peng; Ding, Zengbo; Lin, Xiao; Zhao, Rongjiang; Shi, Le; Yan, Hao; Liao, Jinmin; Zhuo, Chuanjun; Lu, Lin; Fan, Yong	Machine learning identifies unaffected first-degree relatives with functional network patterns and cognitive impairment similar to those of schizophrenia patients
555	Braun, Urs; Harneit, Anais; Pergola, Giulio; Menara, Tommaso; Schaefer, Axel; Betzel, Richard F.; Zang, Zhenxiang; Schweiger, Janina I.; Zhang, Xiaolong; Schwarz, Kristina; Chen, Junfang; Blasi, Giuseppe; Bertolino, Alessandro; Durstewitz, Daniel; Pasqualetti, Fabio; Schwarz, Emanuel; Meyer-Lindenberg, Andreas; Bassett, Danielle S.; Tost, Heike	Brain network dynamics during working memory are modulated by dopamine and diminished in schizophrenia
556	Shi, Dafa; Li, Yanfei; Zhang, Haoran; Yao, Xiang; Wang, Siyuan; Wang, Guangsong; Ren, Ke	Machine Learning of Schizophrenia Detection with Structural and Functional Neuroimaging
557	Zhu, Furong; Liu, Feng; Guo, Wenbin; Chen, Jindong; Su, Qinji; Zhang, Zhikun; Li, Huabing; Fan, Xiaoduo; Zhao, Jingping	Disrupted asymmetry of inter- and intra-hemispheric functional connectivity in patients with drug-naive, first-episode schizophrenia and their unaffected siblings
558	Zhuang, Huixiang; Liu, Ruihao; Wu, Chaowei; Meng, Ziyu; Wang, Danni; Liu, Dengtang; Liu, Manhua; Li, Yao	Multimodal classification of drug-naive first-episode schizophrenia combining anatomical, diffusion and resting state functional resonance imaging
559	Jiang, Tianzi; Zhou, Yuan; Liu, Bing; Liu, Yong; Song, Ming	Brainnetome-wide association studies in schizophrenia: The advances and future
560	He, Yuwen; Wu, Shihao; Chen, Cheng; Fan, Lingzhong; Li, Kaixin; Wang, Gaohua; Wang, Huiling; Zhou, Yuan	Organized Resting-state Functional Dysconnectivity of the Prefrontal Cortex in Patients with Schizophrenia
561	Palaniyappan, Lena; Deshpande, Gopikrishna; Lanka, Pradyumna; Rangaprakash, D.; Iwabuchi, Sarina; Francis, Susan; Liddle, Peter F.	Effective connectivity within a triple network brain system discriminates schizophrenia spectrum disorders from psychotic bipolar disorder at the single-subject level
562	Hoffman, Ralph E.; Fernandez, Thomas; Pittman, Brian; Hampson, Michelle	Elevated Functional Connectivity Along a Corticostriatal Loop and the Mechanism of Auditory/Verbal Hallucinations in Patients with Schizophrenia
563	Northoff, Georg; Gomez-Pilar, Javier	Overcoming Rest-Task Divide-Abnormal Temporospatial Dynamics and Its Cognition in Schizophrenia
564	Takeda, Kazuyoshi; Matsumoto, Madoka; Ogata, Yousuke; Maida, Keiko; Murakami, Hiroki; Murayama, Kou; Shimoji, Keigo; Hanakawa, Takashi; Matsumoto, Kenji; Nakagome, Kazuyuki	Impaired prefrontal activity to regulate the intrinsic motivation-action link in schizophrenia
565	Fryer, Susanna L.; Roach, Brian J.; Wiley, Katherine; Loewy, Rachel L.; Ford, Judy M.; Mathalon, Daniel H.	Reduced Amplitude of Low-Frequency Brain Oscillations in the Psychosis Risk Syndrome and Early Illness Schizophrenia
566	Wolf, Robert C.; Rashidi, Mahmoud; Fritze, Stefan; Kubera, Katharina M.; Northoff, Georg; Sambataro, Fabio; Calhoun, Vince D.; Geiger, Lena S.; Tost, Heike; Hirjak, Dusan	A Neural Signature of Parkinsonism in Patients With Schizophrenia Spectrum Disorders: A Multimodal MRI Study Using Parallel ICA
567	Yu, Ting; Li, Yanli; Li, Na; Huang, Junchao; Fan, Fengmei; Luo, Xingguang; Tan, Shuping; Yang, Fude; Tian, Baopeng; Tian, Li; Hong, L. Elliot; Tan, Yunlong	Abnormal functional connectivity of motor circuit in the schizophrenic patients with tardive dyskinesia: A resting-state fMRI study
568	Zhang, Yiwen; Xu, Lihua; Hu, Yang; Wu, Jinfeng; Li, Chunbo; Wang, Jijun; Yang, Zhi	Functional Connectivity Between Sensory-Motor Subnetworks Reflects the Duration of Untreated Psychosis and Predicts Treatment Outcome of First-Episode Drug-Naive Schizophrenia
569	Liu, Feng; Zhuo, Chuanjun; Yu, Chunshui	Altered Cerebral Blood Flow Covariance Network in Schizophrenia
570	Tarcijonas, Goda; Foran, William; Blazer, Annie; Eack, Shaun M.; Luna, Beatriz; Sarpal, Deepak K.	Independent support for corticopallidal contributions to schizophrenia-related functional impairment
571	Nygard, Merethe; Eichele, Tom; Loberg, Else-Marie; Jorgensen, Hugo A.; Johnsen, Erik; Kroken, Rune A.; Berle, Jan Oystein; Hugdahl, Kenneth	Patients with schizophrenia fail to up-regulate task-positive and down-regulate task-negative brain networks: an fMRI study using an ICA analysis approach
572	Luo, Yuling; He, Hui; Duan, Mingjun; Huang, Huan; Hu, Zhangfeng; Wang, Hongming; Yao, Gang; Yao, Dezhong; Li, Jianfu; Luo, Cheng	Dynamic Functional Connectivity Strength Within Different Frequency-Band in Schizophrenia
573	Bassett, Danielle S.; Nelson, Brent G.; Mueller, Bryon A.; Camchong, Jazmin; Lim, Kelvin O.	Altered resting state complexity in schizophrenia
574	Cao, Bo; Cho, Raymond Y.; Chen, Dachun; Xiu, Meihong; Wang, Li; Soares, Jair C.; Zhang, Xiang Yang	Treatment response prediction and individualized identification of first-episode drug-naive schizophrenia using brain functional connectivity
575	Guo, Qian; Hu, Yang; Zeng, Botao; Tang, Yingying; Li, Guanjun; Zhang, Tianhong; Wang, Jinhong; Northoff, Georg; Li, Chunbo; Goff, Donald; Wang, Jijun; Yang, Zhi	Parietal memory network and default mode network in first-episode drug-naive schizophrenia: Associations with auditory hallucination
576	Riedel, Philipp; Lee, Junghee; Watson, Christopher G.; Jimenez, Amy M.; Reavis, Eric A.; Green, Michael F.	Reorganization of the functional connectome from rest to a visual perception task in schizophrenia and bipolar disorder
577	Zhuo, Chuan-Jun; Zhu, Jia-Jia; Wang, Chun-Li; Wang, Li-Na; Li, Jie; Qin, Wen	Increased Local Spontaneous Neural Activity in the Left Precuneus Specific to Auditory Verbal Hallucinations of Schizophrenia
578	Yaesoubi, Maziar; Miller, Robyn L.; Bustillo, Juan; Lim, Kelvin O.; Vaidya, Jatin; Calhoun, Vince D.	A joint time-frequency analysis of resting-state functional connectivity reveals novel patterns of connectivity shared between or unique to schizophrenia patients and healthy controls
579	Zhang, Tao; Song, Jie; Chen, Ce; Li, Ran; Li, Yachen; Sun, Yun; Fang, Tao; Xu, Weiwei; Tian, Hongjun; Zhuo, Chuanjun	Brain features of nearly drug-naive female monozygotic twins with first-episode schizophrenia and the classification accuracy of brain feature patterns: A pilot study
580	Gong, Qiyong; Puthusseryppady, Vaisakh; Dai, Jing; He, Manxi; Xu, Xin; Shi, Yan; Zhou, Baiwan; Ai, Yuan; Yang, Cheng; Zhang, Feifei; Lui, Su; Mechelli, Andrea	Dysconnectivity of the medio-dorsal thalamic nucleus in drug-naive first episode schizophrenia: diagnosis-specific or trans-diagnostic effect?
581	Li, Huabing; Ou, Yangpan; Liu, Feng; Chen, Jindong; Zhao, Jingping; Guo, Wenbin; Fan, Xiaoduo	Reduced connectivity in anterior cingulate cortex as an early predictor for treatment response in drug-naive, first-episode schizophrenia: A global-brain functional connectivity analysis
582	Hu, Hao; Jiang, Yuchao; Xia, Mengqing; Tang, Yingying; Zhang, Tianhong; Cui, Huiru; Wang, Junjie; Xu, Lihua; Curtin, Adrian; Sheng, Jianhua; Cao, Xinyi; Guo, Qian; Jia, Yuping; Li, Chunbo; Wang, Zhen; Luo, Cheng; Wang, Jijun	Functional reconfiguration of cerebellum-cerebral neural loop in schizophrenia following electroconvulsive therapy
583	Yang, Yanli; Zhang, Yang; Xiang, Jie; Wang, Bin; Li, Dandan; Cheng, Xueting; Liu, Tao; Cui, Xiaohong	Frequency-Specific Analysis of the Dynamic Reconfiguration of the Brain in Patients with Schizophrenia
584	Zhao, Chao; Zhu, Jiajia; Liu, Xiaoyi; Pu, Chengcheng; Lai, Yunyao; Chen, Lei; Yu, Xin; Hong, Nan	Structural and functional brain abnormalities in schizophrenia: A cross-sectional study at different stages of the disease
585	Zhang, Yuan; Dai, Zhongxiang; Chen, Yu; Sim, Kang; Sun, Yu; Yu, Rongjun	Altered intra- and inter-hemispheric functional dysconnectivity in schizophrenia
586	Gou, Ningzhi; Liu, Zhening; Palaniyappan, Lena; Li, Mingding; Pan, Yunzhi; Chen, Xudong; Tao, Haojuan; Wu, Guowei; Ouyang, Xuan; Wang, Zheng; Dou, Taotao; Xue, Zhimin; Pu, Weidan	Effects of DISC1 Polymorphisms on Resting-State Spontaneous Neuronal Activity in the Early-Stage of Schizophrenia
587	Riehemann, S; Volz, HP; Stützer, P; Smesny, S; Gaser, C; Sauer, H	Hypofrontality in neuroleptic-naive schizophrenic patients during the Wisconsin Card Sorting Test -: a fMRI study
588	Salgado-Pineda, Pilar; Rodriguez-Jimenez, Roberto; Moreno-Ortega, Marta; Dompablo, Monica; Martinez de Aragon, Ana; Salvador, Raymond; McKenna, Peter J.; Pomarol-Clotet, Edith; Palomo, Tomas	Activation and deactivation patterns in schizophrenia during performance of an fMRI adapted version of the stroop task
589	Whitfield-Gabrieli, Susan; Thermenos, Heidi W.; Milanovic, Snezana; Tsuang, Ming T.; Faraone, Stephen V.; McCarley, Robert W.; Shenton, Martha E.; Green, Alan I.; Nieto-Castanon, Alfonso; LaViolette, Peter; Wojcik, Joanne; Gabrieli, John D. E.; Seidman, Larry J.	Hyperactivity and hyperconnectivity of the default network in schizophrenia and in first-degree relatives of persons with schizophrenia
590	Adams, Rick A.; Pinotsis, Dimitris; Tsirlis, Konstantinos; Unruh, Leonhardt; Mahajan, Aashna; Horas, Ana Montero; Convertino, Laura; Summerfelt, Ann; Sampath, Hemalatha; Du, Xiaoming Michael; Kochunov, Peter; Ji, Jie Lisa; Repovs, Grega; Murray, John D.; Friston, Karl J.; Hong, L. Elliot; Anticevic, Alan	Computational Modeling of Electroencephalography and Functional Magnetic Resonance Imaging Paradigms Indicates a Consistent Loss of Pyramidal Cell Synaptic Gain in Schizophrenia
591	Schneider, Fabien C.; Royer, Aurelie; Grosselin, Anne; Pellet, Jacques; Barral, Fabrice-Guy; Laurent, Bernard; Brouillet, Denis; Lang, Francois	Modulation of the default mode network is task-dependant in chronic schizophrenia patients
592	Tang, Jinsong; Liao, Yanhui; Song, Ming; Gao, Jia-Hong; Zhou, Bing; Tan, Changlian; Liu, Tieqiao; Tang, Yanqing; Chen, Jindong; Chen, Xiaogang	Aberrant Default Mode Functional Connectivity in Early Onset Schizophrenia
593	Sanfratello, L.; Houck, J. M.; Calhoun, V. D.	Relationship between MEG global dynamic functional network connectivity measures and symptoms in schizophrenia
594	Rashid, Barnaly; Arbabshirani, Mohammad R.; Damaraju, Eswar; Cetin, Mustafa S.; Miller, Robyn; Pearlson, Godfrey D.; Calhoun, Vince D.	Classification of schizophrenia and bipolar patients using static and dynamic resting-state fMRI brain connectivity
595	Li, Jian; Tang, Yanqing; Womer, Fay; Fan, Guoguang; Zhou, Qian; Sun, Wenge; Xu, Ke; Wang, Fei	Two patterns of anterior insular cortex functional connectivity in bipolar disorder and schizophrenia
596	Jiang, Yuchao; Duan, Mingjun; Chen, Xi; Zhang, Xingxing; Gong, Jinnan; Dong, Debo; Li, Hui; Yi, Qizhong; Wang, Shuya; Wang, Jijun; Luo, Cheng; Yao, Dezhong	Aberrant Prefrontal-Thalamic-Cerebellar Circuit in Schizophrenia and Depression: Evidence From a Possible Causal Connectivity
597	Curtis, VA; Bullmore, ET; Morris, RG; Brammer, MJ; Williams, SCR; Simmons, A; Sharma, T; Murray, RM; McGuire, PK	Attenuated frontal activation in schizophrenia may be task dependent
598	Wang, Shuai; Zhang, Yan; Lv, Luxian; Wu, Renrong; Fan, Xiaoduo; Zhao, Jingping; Guo, Wenbin	Abnormal regional homogeneity as a potential imaging biomarker for adolescent-onset schizophrenia: A resting-state fMRI study and support vector machine analysis
599	Jiang, Yuchao; Xu, Lihua; Li, Xiangkui; Tang, Yingying; Wang, Pingfu; Li, Chunbo; Yao, Dezhong; Wang, Jijun; Luo, Cheng	Common increased hippocampal volume but specific changes in functional connectivity in schizophrenia patients in remission and non-remission following electroconvulsive therapy: A preliminary study
600	Adhikari, Bhim M.; Dukart, Juergen; Hipp, Joerg F.; Forsyth, Anna; McMillan, Rebecca; Muthukumaraswamy, Suresh D.; Ryan, Meghann C.; Hong, L. Elliot; Eickhoff, Simon B.; Jahandshad, Neda; Thompson, Paul M.; Rowland, Laura M.; Kochunov, Peter	Effects of ketamine and midazolam on resting state connectivity and comparison with ENIGMA connectivity deficit patterns in schizophrenia
601	Liu, Wenming; Fang, Peng; Guo, Fan; Qiao, Yuting; Zhu, Yuanqiang; Wang, Huaning	Graph-Theory-Based Degree Centrality Combined with Machine Learning Algorithms Can Predict Response to Treatment with Antipsychotic Medications in Patients with First-Episode Schizophrenia
602	Oh, Kang-Han; Oh, Il-Seok; Tsogt, Uyanga; Shen, Jie; Kim, Woo-Sung; Liu, Congcong; Kang, Nam-In; Lee, Keon-Hak; Sui, Jing; Kim, Sung-Wan; Chung, Young-Chul	Diagnosis of schizophrenia with functional connectome data: a graph-based convolutional neural network approach
603	Du, Yuhui; Fryer, Susanna L.; Lin, Dongdong; Sui, Jing; Yu, Qingbao; Chen, Jiayu; Stuart, Barbara; Loewy, Rachel L.; Calhoun, Vince D.; Mathalon, Daniel H.	Identifying functional network changing patterns in individuals at clinical high-risk for psychosis and patients with early illness schizophrenia: A group ICA study
604	Han, Shaoqiang; Wang, Yifeng; Liao, Wei; Duan, Xujun; Guo, Jing; Yu, Yangyang; Ye, Liangkai; Li, Jiao; Chen, Xiaogang; Chen, Huafu	The distinguishing intrinsic brain circuitry in treatment-naive first-episode schizophrenia: Ensemble learning classification
605	Supekar, Kaustubh; Cai, Weidong; Krishnadas, Rajeev; Palaniyappan, Lena; Menon, Vinod	Dysregulated Brain Dynamics in a Triple-Network Saliency Model of Schizophrenia and Its Relation to Psychosis
606	Wu, Lei; Caprihan, Arvind; Bustillo, Juan; Mayer, Andrew; Calhoun, Vince	An approach to directly link ICA and seed-based functional connectivity: Application to schizophrenia
607	Chang, Xiao; Collin, Guusje; Xi, Yibin; Cui, Longbiao; Scholtens, Lianne H.; Sommer, Iris E.; Wang, Huaning; Yin, Hong; Kahn, Rene S.; van den Heuvel, Martijn P.	Resting-state functional connectivity in medication-naive schizophrenia patients with and without auditory verbal hallucinations: A preliminary report
608	Chahine, George; Richter, Anja; Wolter, Sarah; Goya-Maldonado, Roberto; Gruber, Oliver	Disruptions in the Left Frontoparietal Network Underlie Resting State Endophenotypic Markers in Schizophrenia
609	Menzies, Lara; Ooi, Cinly; Kamath, Shri; Suckling, John; McKenna, Peter; Fletcher, Paul; Bullmore, Edward T.; Stephenson, Caroline	Effects of γ-aminobutyric acid-modulating drugs on working memory and brain function in patients with schizophrenia
610	Cui, Long-Biao; Wei, Yongbin; Xi, Yi-Bin; Griffa, Alessandra; De Lange, Siemon C.; Kahn, Rene S.; Yin, Hong; Van den Heuvel, Martijn P.	Connectome-Based Patterns of First-Episode Medication-Naive Patients With Schizophrenia
611	Bengtsson, J.; Boden, R.; Olsson, E. M. G.; Martensson, J.; Gingnell, M.; Persson, J.	Autonomic modulation networks in schizophrenia: The relationship between heart rate variability and functional and structural connectivity in the brain
612	Salman, Mustafa S.; Du, Yuhui; Lin, Dongdong; Fu, Zening; Fedorov, Alex; Damaraju, Eswar; Sui, Jing; Chen, Jiayu; Mayer, Andrew R.; Posse, Stefan; Mathalon, Daniel H.; Ford, Judith M.; Van Erp, Theodorus; Calhoun, Vince D.	Group ICA for identifying biomarkers in schizophrenia: 'Adaptive' networks via spatially constrained ICA show more sensitivity to group differences than spatio-temporal regression
613	Tu, Peichi; Buckner, Randy L.; Zollei, Lilla; Dyckman, Kara A.; Goff, Donald C.; Manoach, Dara S.	Reduced functional connectivity in a right-hemisphere network for volitional ocular motor control in schizophrenia
614	Jiang, Yuchao; Xia, Mengqing; Li, Xiangkui; Tang, Yingying; Huan, Chunbo; Huang, Huan; Dong, Debo; Jiang, Sisi; Wang, Jijun; Xu, Jian; Luo, Cheng; Yao, Dezhong	Insular changes induced by electroconvulsive therapy response to symptom improvements in schizophrenia
615	Chang, Xiao; Collin, Guusje; Mandl, Rene C. W.; Cahn, Wiepke; Kahn, Rene S.	Interhemispheric connectivity and hemispheric specialization in schizophrenia patients and their unaffected siblings
616	Shinn, Ann K.; Baker, Justin T.; Cohen, Bruce M.; Oenguer, Dost	Functional connectivity of left Heschl's gyrus in vulnerability to auditory hallucinations in schizophrenia
617	Castro, M. N.; Villarreal, M. F.; Bolotinsky, N.; Papavero, E.; Goldschmidt, M. G.; Costanzo, E. Y.; Drucaroff, L.; Wainszteind, A.; de Achaval, D.; Pahissa, J.; Baer, K. -J.; Nemeroff, C. B.; Guinjoan, S. M.	Brain activation induced by psychological stress in patients with schizophrenia
618	Chen, Bo	APPLICATION OF REGION EFFICIENCY INDEX IN FUNCTIONAL CONNECTIVITY ANALYSIS OF SCHIZOPHRENIA
619	Han, Shaoqiang; Cui, Qian; Guo, Xiaonan; Fan, Yun-Shuang; Guo, Jing; Zong, Xiaofen; Hu, Maolin; Lu, Fengmei; Chen, Xiaogang; Chen, Huafu	Disconnectivity between the raphe nucleus and subcortical dopamine-related regions contributes altered salience network in schizophrenia
620	Gur, RE; McGrath, C; Chan, RM; Schroeder, L; Turner, T; Turetsky, BI; Kohler, C; Alsop, D; Maldjian, J; Ragland, JD; Gur, RC	An fMRI study of facial emotion processing in patients with schizophrenia
621	Shafiei, Golia; Markello, Ross D.; Makowski, Carolina; Talpalaru, Alexandra; Kirschner, Matthias; Devenyi, Gabriel A.; Guma, Elisa; Hagmann, Patric; Cashman, Neil R.; Lepage, Martin; Chakravarty, M. Mallar; Dagher, Alain; Misic, Bratislav	Spatial Patterning of Tissue Volume Loss in Schizophrenia Reflects Brain Network Architecture
622	de Filippis, Renato; Carbone, Elvira Anna; Gaetano, Raffaele; Bruni, Antonella; Pugliese, Valentina; Segura-Garcia, Cristina; De Fazio, Pasquale	Machine learning techniques in a structural and functional MRI diagnostic approach in schizophrenia: a systematic review
623	Alexander-Bloch, Aaron; Lambiotte, Renaud; Roberts, Ben; Giedd, Jay; Gogtay, Nitin; Bullmore, Edward T.	The discovery of population differences in network community structure: New methods and applications to brain functional networks in schizophrenia
624	Bordier, Cecile; Nicolini, Carlo; Forcellini, Giulia; Bifone, Angelo	Disrupted modular organization of primary sensory brain areas in schizophrenia
625	Sarpal, Deepak K.; Robinson, Delbert G.; Lencz, Todd; Argyelan, Miklos; Ikuta, Toshikazu; Karlsgodt, Katherine; Gallego, Juan A.; Kane, John M.; Szeszko, Philip R.; Malhotra, Anil K.	Antipsychotic Treatment and Functional Connectivity of the Striatum in First-Episode Schizophrenia
626	Lavigne, Katie M.; Rapin, Lucile A.; Metzak, Paul D.; Whitman, Jennifer C.; Jung, Kwanghee; Dohen, Marion; Laevenbruck, Helene; Woodward, Todd S.	Left-Dominant Temporal-Frontal Hypercoupling in Schizophrenia Patients With Hallucinations During Speech Perception
627	Chen, Ji; Wensing, Tobias; Hoffstaedter, Felix; Cieslik, Edna C.; Muller, Veronika, I; Patil, Kaustubh R.; Aleman, Andre; Derntl, Birgit; Gruber, Oliver; Jardri, Renaud; Kogler, Lydia; Sommer, Iris E.; Eickhoff, Simon B.; Nickl-Jockschat, Thomas	Neurobiological substrates of the positive formal thought disorder in schizophrenia revealed by seed connectome-based predictive modeling
628	Bassett, Danielle S.; Bullmore, Edward T.; Verchinski, Beth A.; Mattay, Venkata S.; Weinberger, Daniel R.; Meyer-Lindenberg, Andreas	Hierarchical organization of human cortical networks in health and schizophrenia
629	Tyagi, Ashima; Singh, Vibhav Prakash; Gore, Manoj Madhava	Towards artificial intelligence in mental health: a comprehensive survey on the detection of schizophrenia
630	Arkin, Sophie C.; Ruiz-Betancourt, Daniel; Jamerson, Emery C.; Smith, Roland T.; Strauss, Nicole E.; Klim, Casimir C.; Javitt, Daniel C.; Patel, Gaurav H.	Deficits and compensation: Attentional control cortical networks in schizophrenia
631	Fornito, Alex; Zalesky, Andrew; Pantelis, Christos; Bullmore, Edward T.	Schizophrenia, neuroimaging and connectomics
632	Alexander-Bloch, Aaron F.; Vertes, Petra E.; Stidd, Reva; Lalonde, Francois; Clasen, Liv; Rapoport, Judith; Giedd, Jay; Bullmore, Edward T.; Gogtay, Nitin	The Anatomical Distance of Functional Connections Predicts Brain Network Topology in Health and Schizophrenia
633	Fischer, Adina S.; Whitfield-Gabrieli, Susan; Roth, Robert M.; Brunette, Mary F.; Green, Alan I.	Impaired functional connectivity of brain reward circuitry in patients with schizophrenia and cannabis use disorder: Effects of cannabis and THC
634	Mondino, Marine; Jardri, Renaud; Suaud-Chagny, Marie-Francoise; Saoud, Mohamed; Poulet, Emmanuel; Brunelin, Jerome	Effects of Fronto-Temporal Transcranial Direct Current Stimulation on Auditory Verbal Hallucinations and Resting-State Functional Connectivity of the Left Temporo-Parietal Junction in Patients With Schizophrenia
635	Driesen, N. R.; McCarthy, G.; Bhagwagar, Z.; Bloch, M.; Calhoun, V.; D'Souza, D. C.; Gueorguieva, R.; He, G.; Ramachandran, R.; Suckow, R. F.; Anticevic, A.; Morgan, P. T.; Krystal, J. H.	Relationship of resting brain hyperconnectivity and schizophrenia-like symptoms produced by the NMDA receptor antagonist ketamine in humans
636	Schilbach, Leonhard; Derntl, Birgit; Aleman, Andre; Caspers, Svenja; Clos, Mareike; Diederen, Kelly M. J.; Gruber, Oliver; Kogler, Lydia; Liemburg, Edith J.; Sommer, Iris E.; Mueller, Veronika I.; Cieslik, Edna C.; Eickhoff, Simon B.	Differential Patterns of Dysconnectivity in Mirror Neuron and Mentalizing Networks in Schizophrenia
637	Liao, Wei; Yang, Siqi; Li, Jiao; Fan, Yun-Shuang; Duan, Xujun; Cui, Qian; Chen, Huafu	Nicotine in action: cigarette smoking modulated homotopic functional connectivity in schizophrenia
638	Diaz Hernandez, Laura; Rieger, Kathryn; Baenninger, Anja; Brandeis, Daniel; Koenig, Thomas	Towards Using Microstate-Neurofeedback for the Treatment of Psychotic Symptoms in Schizophrenia. A Feasibility Study in Healthy Participants
639	Wylie, Korey P.; Harris, Josette G.; Ghosh, Debashis; Olincy, Ann; Tregellas, Jason R.	Association of Working Memory With Distributed Executive Control Networks in Schizophrenia
640	Thomas, Fanny; Bouaziz, Noomane; Gallea, Cecile; Andrianisaina, Palmyre Schenin-King; Durand, Florence; Bollore, Ombline; Benadhira, Rene; Isaac, Clemence; Braha-Zeitoun, Sonia; Moulier, Virginie; Valero-Cabre, Antoni; Januel, Dominique	Structural and functional brain biomarkers of clinical response to rTMS of medication-resistant auditory hallucinations in schizophrenia patients: study protocol for a randomized sham-controlled double-blind clinical trial
641	Guo, Wenbin; Liu, Feng; Chen, Jindong; Wu, Renrong; Li, Lehua; Zhang, Zhikun; Zhao, Jinping	Olanzapine modulation of long-and short-range functional connectivity in the resting brain in a sample of patients with schizophrenia
642	Yang, Genevieve J.; Murray, John D.; Wang, Xiao-Jing; Glahn, David C.; Pearlson, Godfrey D.; Repovs, Grega; Krystal, John H.; Anticevic, Alan	Functional hierarchy underlies preferential connectivity disturbances in schizophrenia
643	Knoechel, Christian; Staeblein, Michael; Storchak, Helena; Reinke, Britta; Jurcoane, Alina; Prvulovic, David; Linden, David E. J.; van de Ven, Vincent; Ghinea, Denisa; Wenzler, Sofia; Alves, Gilberto; Matura, Silke; Kroeger, Anne; Oertel-Knoechel, Viola	Multimodal assessments of the hippocampal formation in schizophrenia and bipolar disorder: Evidences from neurobehavioral measures and functional and structural MRI
644	van Dellen, Edwin; Borner, Corinna; Schutte, Maya; van Montfort, Simone; Abramovic, Lucija; Boks, Marco P.; Cahn, Wiepke; van Haren, Neeltje; Mandl, Rene; Stam, Cornelis J.; Sommer, Iris	Functional brain networks in the schizophrenia spectrum and bipolar disorder with psychosis
645	Liu, Jiacheng; Corbera, Silvia; Wexler, Bruce Edward	Neural activation abnormalities during self-referential processing in schizophrenia: An fMRI study
646	Wang, Xiangpeng; Zhang, Wenwen; Sun, Yujing; Hu, Min; Chen, Antao	Aberrant intra-salience network dynamic functional connectivity impairs large-scale network interactions in schizophrenia
647	Ding, Yudan; Ou, Yangpan; Su, Qinji; Pan, Pan; Shan, Xiaoxiao; Chen, Jindong; Liu, Feng; Zhang, Zhikun; Zhao, Jingping; Guo, Wenbin	Enhanced Global-Brain Functional Connectivity in the Left Superior Frontal Gyrus as a Possible Endophenotype for Schizophrenia
648	Liu, Aiping; Chen, Xiaohui; Wang, Z. Jane; Xu, Qi; Appel-Cresswell, Silke; McKeown, Martin J.	A Genetically Informed, Group fMRI Connectivity Modeling Approach: Application to Schizophrenia
649	Tomescu, Miralena I.; Rihs, Tonia A.; Becker, Robert; Britz, Juliane; Custo, Anna; Grouiller, Frederic; Schneider, Maude; Debbane, Martin; Eliez, Stephan; Michel, Christoph M.	Deviant dynamics of EEG resting state pattern in 22q11.2 deletion syndrome adolescents: A vulnerability marker of schizophrenia?
650	Yamamoto, Maeri; Bagarinao, Epifanio; Shimamoto, Masanori; Iidaka, Tetsuya; Ozaki, Norio	Involvement of cerebellar and subcortical connector hubs in schizophrenia
651	Yasuda, Yuka; Okada, Naohiro; Nemoto, Kiyotaka; Fukunaga, Masaki; Yamamori, Hidenaga; Ohi, Kazutaka; Koshiyama, Daisuke; Kudo, Noriko; Shiino, Tomoko; Morita, Susumu; Morita, Kentaro; Azechi, Hirotsugu; Fujimoto, Michiko; Miura, Kenichiro; Watanabe, Yoshiyuki; Kasai, Kiyoto; Hashimoto, Ryota	Brain morphological and functional features in cognitive subgroups of schizophrenia
652	Lei, Du; Qin, Kun; Pinaya, Walter H. L.; Young, Jonathan; van Amelsvoort, Therese; Marcelis, Machteld; Donohoe, Gary; Mothersill, David O.; Corvin, Aiden; Vieira, Sandra; Lui, Su; Scarpazza, Cristina; Arango, Celso; Bullmore, Ed; Gong, Qiyong; McGuire, Philip; Mechelli, Andrea	Graph Convolutional Networks Reveal Network-Level Functional Dysconnectivity in Schizophrenia
653	Yang, Hang; Di, Xin; Gong, Qiyong; Sweeney, John; Biswal, Bharat	Investigating inhibition deficit in schizophrenia using task-modulated brain networks
654	Lefebvre, Stephanie; Demeulemeester, Morgane; Leroy, Arnaud; Delmaire, Christine; Lopes, Renaud; Pins, Delphine; Thomas, Pierre; Jardri, Renaud	Network Dynamics During the Different Stages of Hallucinations in Schizophrenia
655	Han, Shaoqiang; Becker, Benjamin; Duan, Xujun; Cui, Qian; Xin, Fei; Zong, Xiaofen; Hu, Maolin; Yang, Mi; Li, Rong; Yu, Yangyang; Liao, Wei; Chen, Xiaogang; Chen, Huafu	Distinct striatum pathways connected to salience network predict symptoms improvement and resilient functioning in schizophrenia following risperidone monotherapy
656	Anderson, Kevin M.; Collins, Meghan A.; Chin, Rowena; Ge, Tian; Rosenberg, Monica D.; Holmes, Avram J.	Transcriptional and imaging-genetic association of cortical interneurons, brain function, and schizophrenia risk
657	Walther, Sebastian; Federspiel, Andrea; Horn, Helge; Razavi, Nadja; Wiest, Roland; Dierks, Thomas; Strik, Werner; Mueller, Thomas Joerg	Resting state cerebral blood flow and objective motor activity reveal basal ganglia dysfunction in schizophrenia
658	Csukly, Gabor; Szabo, Adam; Polgar, Patricia; Farkas, Kinga; Gyebnar, Gyula; Kozak, Lajos R.; Stefanics, Gabor	Fronto-thalamic structural and effective connectivity and delusions in schizophrenia: a combined DTI/DCM study
659	Xie, Yuan Jun; Xi, Yi Bin; Cui, Long-Biao; Guan, Mu Zhen; Li, Chen; Wang, Zhong Heng; Fang, Peng; Yin, Hong	Functional connectivity of cerebellar dentate nucleus and cognitive impairments in patients with drug-naive and first-episode schizophrenia
660	Scheuerecker, J.; Ufer, S.; Kaepernick, M.; Wiesmann, M.; Brueckmann, H.; Kraft, E.; Seifert, D.; Koutsouleris, N.; Moeller, H. J.; Meisenzahl, E. M.	Cerebral network deficits in post-acute catatonic schizophrenic patients measured by fMRI
661	Lin, Pan; Wang, Xiaosheng; Zhang, Bei; Kirkpatrick, Brian; Ongur, Dost; Levitt, James J.; Jovicich, Jorge; Yao, Shuqiao; Wang, Xiang	Functional dysconnectivity of the limbic loop of frontostriatal circuits in first-episode, treatment-naive schizophrenia
662	Jia, Yanbing; Gu, Huaguang	Identifying nonlinear dynamics of brain functional networks of patients with schizophrenia by sample entropy
663	Cui, Long-Biao; Liu, Lin; Wang, Hua-Ning; Wang, Liu-Xian; Guo, Fan; Xi, Yi-Bin; Liu, Ting-Ting; Li, Chen; Tian, Ping; Liu, Kang; Wu, Wen-Jun; Chen, Yi-Huan; Qin, Wei; Yin, Hong	Disease Definition for Schizophrenia by Functional Connectivity Using Radiomics Strategy
664	Fryer, Susanna L.; Ferri, Jamie M.; Roach, Brian J.; Loewy, Rachel L.; Stuart, Barbara K.; Anticevic, Alan; Ford, Judith M.; Mathalon, Daniel H.	Thalamic dysconnectivity in the psychosis risk syndrome and early illness schizophrenia
665	Hall, Jeremy; Whalley, Heather C.; Moorhead, T. William J.; Baig, Ben J.; McIntosh, Andrew M.; Job, Dominic E.; Owens, David G. C.; Lawrie, Stephen M.; Johnstone, Eve C.	Genetic variation in the DAOA (G72) gene modulates hippocampal function in subjects at high risk of schizophrenia
666	Sun, Fenfen; Zhao, Zhiyong; Lan, Martin; Xu, Yi; Huang, Manli; Xu, Dongrong	Abnormal dynamic functional network connectivity of the mirror neuron system network and the mentalizing network in patients with adolescent-onset, first-episode, drug-naive schizophrenia
667	Kent, Jerillyn S.; Kim, Dae-Jin; Newman, Sharlene D.; Bolbecker, Amanda R.; O'Donnell, Brian F.; Hetrick, William P.	Investigating cerebellar neural function in schizophrenia using delay eyeblink conditioning: A pilot fMRI study
668	Guo, Wenbin; Liu, Feng; Chen, Jindong; Wu, Renrong; Li, Lehua; Zhang, Zhikun; Zhao, Jingping	Family-based case-control study of homotopic connectivity in firstepisode, drug-naive schizophrenia at rest
669	Kim, Dae Il; Manoach, Dara S.; Mathalon, Daniel H.; Turner, Jessica A.; Mannell, Maggie; Brown, Greg G.; Ford, Judith M.; Gollub, Randy L.; White, Tonya; Wible, Cynthia; Belger, Aysenil; Bockholt, H. Jeremy; Clark, Vince P.; Lauriello, John; O'Leary, Daniel; Mueller, Bryon A.; Lim, Kelvin O.; Andreasen, Nancy; Potkin, Steve G.; Calhoun, Vince D.	Dysregulation of Working Memory and Default-Mode Networks in Schizophrenia Using Independent Component Analysis, an fBIRN and MCIC Study
670	Manoliu, Andrei; Riedl, Valentin; Doll, Anselm; Baeuml, Josef Georg; Muehlau, Mark; Schwerthoeffer, Dirk; Scherr, Martin; Zimmer, Claus; Foerstl, Hans; Baeuml, Josef; Wohlschlaeger, Afra M.; Koch, Kathrin; Sorg, Christian	Insular dysfunction reflects altered between-network connectivity and severity of negative symptoms in schizophrenia during psychotic remission
671	Krajcovic, Branislav; Fajnerova, Iveta; Horacek, Jiri; Kelemen, Eduard; Kubik, Stepan; Svoboda, Jan; Stuchlik, Ales	Neural and neuronal discoordination in schizophrenia: From ensembles through networks to symptoms
672	Iwabuchi, S. J.; Palaniyappan, L.	Abnormalities in the effective connectivity of visuothalamic circuitry in schizophrenia
673	Kuang, Qijie; Zhou, Sumiao; Li, Haijing; Mi, Lin; Zheng, Yingjun; She, Shenglin	Association between fractional amplitude of low-frequency fluctuation (fALFF) and facial emotion recognition ability in first-episode schizophrenia patients: a fMRI study
674	Jiang, Yuchao; Yao, Dezhong; Zhou, Jingyu; Tan, Yue; Huang, Huan; Wang, MeiLin; Chang, Xin; Duan, Mingjun; Luo, Cheng	Characteristics of disrupted topological organization in white matter functional connectome in schizophrenia
675	Agcaoglu, O.; Miller, R.; Damaraju, E.; Rashid, B.; Bustillo, J.; Cetin, M. S.; Van Erp, T. G. M.; McEwen, S.; Preda, A.; Ford, J. M.; Lim, K. O.; Manoach, D. S.; Mathalon, D. H.; Potkin, S. G.; Calhoun, V. D.	Decreased hemispheric connectivity and decreased intra- and inter- hemisphere asymmetry of resting state functional network connectivity in schizophrenia
676	Guo, Wenbin; Liu, Feng; Chen, Jindong; Wu, Renrong; Zhang, Zhikun; Yu, Miaoyu; Xiao, Changqing; Zhao, Jingping	Resting-state cerebellar-cerebral networks are differently affected in first-episode, drug-naive schizophrenia patients and unaffected siblings
677	Cui, Long-Biao; Wang, Liu-Xian; Tian, Ping; Wang, Hua-Ning; Cai, Min; Guo, Fan; Li, Chen; Wu, Yu-Jing; Qiao, Peng-Gang; Xu, Zi-Liang; Liu, Lin; He, Hong; Wu, Wen-Jun; Xi, Yi-Bin; Yin, Hong	Aberrant perfusion and its connectivity within default mode network of first-episode drug-naive schizophrenia patients and their unaffected first-degree relatives
678	Rahaman, Md Abdur; Damaraju, Eswar; Turner, Jessica A.; van Erp, Theo G. M.; Mathalon, Daniel; Vaidya, Jatin; Muller, Bryon; Pearlson, Godfrey; Calhoun, Vince D.	Tri-Clustering Dynamic Functional Network Connectivity Identifies Significant Schizophrenia Effects Across Multiple States in Distinct Subgroups of Individuals
679	Kraguljac, Nina, V; McDonald, William M.; Widge, Alik S.; Rodriguez, Carolyn, I; Tohen, Mauricio; Nemeroff, Charles B.	Neuroimaging Biomarkers in Schizophrenia
680	Li, Qian; Yao, Li; You, Wanfang; Liu, Jiang; Deng, Shikuang; Li, Bin; Luo, Lekai; Zhao, Youjin; Wang, Yuxia; Wang, Yaxuan; Zhang, Qian; Long, Fenghua; Sweeney, John A.; Gu, Shi; Li, Fei; Gong, Qiyong	Controllability of Functional Brain Networks and Its Clinical Significance in First-Episode Schizophrenia
681	Guse, Birgit; Falkai, Peter; Gruber, Oliver; Whalley, Heather; Gibson, Lydia; Hasan, Alkomiet; Obst, Katrin; Dechent, Peter; McIntosh, Andrew; Suchan, Boris; Wobrock, Thomas	The effect of long-term high frequency repetitive transcranial magnetic stimulation on working memory in schizophrenia and healthy controls-A randomized placebo-controlled, double-blind fMRI study
682	Yang, Zhuo-ya; Zhang, Rui-ting; Li, Ying; Wang, Yi; Wang, Yong-ming; Wang, Shuang-kun; Ongur, Dost; Cheung, Eric F. C.; Chan, Raymond C. K.	Functional connectivity of the default mode network is associated with prospection in schizophrenia patients and individuals with social anhedonia
683	Giordano, Giulia Maria; Stanziano, Mario; Papa, Michele; Mucci, Armida; Prinster, Anna; Soricelli, Andrea; Galderisi, Silvana	Functional connectivity of the ventral tegmental area and avolition in subjects with schizophrenia: a resting state functional MRI study
684	Gass, Natalia; Weber-Fahr, Wolfgang; Sartorius, Alexander; Becker, Robert; Didriksen, Michael; Stensbol, Tine Bryan; Bastlund, Jesper Frank; Meyer-Lindenberg, Andreas; Schwarz, Adam J.	An acetylcholine alpha7 positive allosteric modulator rescues a schizophrenia-associated brain endophenotype in the 15q13.3 microdeletion, encompassing CHRNA7
685	Yin, Jingwen; Ma, Guoda; Luo, Shucun; Luo, Xudong; He, Bin; Liang, Chunmei; Zuo, Xiang; Xu, Xusan; Chen, Qing; Xiong, Susu; Tan, Zhi; Fu, Jiawu; Lv, Dong; Dai, Zhun; Wen, Xia; Zhu, Dongjian; Ye, Xiaoqing; Lin, Zhixiong; Lin, Juda; Li, You; Chen, Wubiao; Luo, Zebin; Li, Keshen; Wang, Yajun	Glyoxalase 1 Confers Susceptibility to Schizophrenia: From Genetic Variants to Phenotypes of Neural Function
686	Li, Baojuan; Cui, Long-Biao; Xi, Yi-Bin; Friston, Karl J.; Guo, Fan; Wang, Hua-Ning; Zhang, Lin-Chuan; Bai, Yuan-Han; Tan, Qing-Rong; Yin, Hong; Lu, Hongbing	Abnormal Effective Connectivity in the Brain is Involved in Auditory Verbal Hallucinations in Schizophrenia
687	Li, Fei; Lui, Su; Yao, Li; Hu, Junmei; Lv, Peilin; Huang, Xiaoqi; Mechelli, Andrea; Sweeney, John A.; Gong, Qiyong	Longitudinal Changes in Resting-State Cerebral Activity in Patients with First-Episode Schizophrenia: A 1-Year Follow-up Functional MR Imaging Study
688	Huang, Huan; Zhang, Bei; Mi, Li; Liu, Meiqing; Chang, Xin; Luo, Yuling; Li, Cheng; He, Hui; Zhou, Jingyu; Yang, Ruikun; Li, Hechun; Jiang, Sisi; Yao, Dezhong; Li, Qifu; Duan, Mingjun; Luo, Cheng	Reconfiguration of Functional Dynamics in Cortico-Thalamo-Cerebellar Circuit in Schizophrenia Following High-Frequency Repeated Transcranial Magnetic Stimulation
689	Guo, Pengfei; Hu, Shuwen; Jiang, Xiaolu; Zheng, Hongyu; Mo, Daming; Cao, Xiaomei; Zhu, Jiajia; Zhong, Hui	Associations of Neurocognition and Social Cognition With Brain Structure and Function in Early-Onset Schizophrenia
690	Limongi, Roberto; Jeon, Peter; Mackinley, Michael; Das, Tushar; Dempster, Kara; Theberge, Jean; Bartha, Robert; Wong, Dickson; Palaniyappan, Lena	Glutamate and Dysconnection in the Salience Network: Neurochemical, Effective Connectivity, and Computational Evidence in Schizophrenia
691	Guo, Shuixia; Kendrick, Keith M.; Yu, Rongjun; Wang, Hsiao-Lan Sharon; Feng, Jianfeng	Key Functional Circuitry Altered in Schizophrenia Involves Parietal Regions Associated with Sense of Self
692	Zhou, Chao; Xue, Chen; Chen, Jiu; Amdanee, Nousayhah; Tang, Xiaowei; Zhang, Hongying; Zhang, Fuquan; Zhang, Xiangrong; Zhang, Caiyi	Altered Functional Connectivity of the Nucleus Accumbens Network Between Deficit and Non-deficit Schizophrenia
693	Xue, Kangkang; Chen, Jingli; Wei, Yarui; Chen, Yuan; Han, Shaoqiang; Wang, Caihong; Zhang, Yong; Song, Xueqin; Cheng, Jingliang	Altered dynamic functional connectivity of auditory cortex and medial geniculate nucleus in first-episode, drug-naive schizophrenia patients with and without auditory verbal hallucinations
694	Vasa, Frantisek; Bullmore, Edward T.; Patel, Ameera X.	Probabilistic thresholding of functional connectomes: Application to schizophrenia
695	Yang, Albert C.; Hong, Chen-Jee; Liou, Yin-Jay; Huang, Kai-Lin; Huang, Chu-Chung; Liu, Mu-En; Lo, Men-Tzung; Huang, Norden E.; Peng, Chung-Kang; Lin, Ching-Po; Tsai, Shih-Jen	Decreased Resting-State Brain Activity Complexity in Schizophrenia Characterized by Both Increased Regularity and Randomness
696	Guimond, Synthia; Ling, George; Drodge, Jessica; Matheson, Hannah; Wojtalik, Jessica A.; Lopez, Betzamel; Collin, Guusje; Brady, Roscoe; Mesholam-Gately, Raquelle, I; Thermenos, Heidi; Eack, Shaun M.; Keshavan, Matcheri S.	Functional connectivity associated with improvement in emotion management after cognitive enhancement therapy in early-course schizophrenia
697	van den Heuvel, Martijn P.; Sporns, Olaf; Collin, Guusje; Scheewe, Thomas; Mandl, Rene C. W.; Cahn, Wiepke; Goni, Joaquin; Pol, Hilleke E. Hulshoff; Kahn, Rene S.	Abnormal Rich Club Organization and Functional Brain Dynamics in Schizophrenia
698	Yang, Hang; Zhang, Hong; Meng, Chun; Wohlschlaeger, Afra; Brandl, Felix; Di, Xin; Wang, Shuai; Tian, Lin; Biswal, Bharat	Frequency-specific coactivation patterns in resting-state and their alterations in schizophrenia: An fMRI study
699	Kantrowitz, J. T.; Hoptman, M. J.; Leitman, D. I.; Silipo, G.; Javitt, D. C.	The 5% difference: early sensory processing predicts sarcasm perception in schizophrenia and schizo-affective disorder
700	Foucher, Jack R.; Luck, David; Marrer, Corinne; Bich-Thuy Pham; Gounot, Daniel; Vidailhet, Pierre; Otzenberger, Helene	fMRI working memory hypo-activations in schizophrenia come with a coupling deficit between arousal and cognition
701	Kraguljac, Nina Vanessa; Lahti, Adrienne Carol	Neuroimaging as a Window Into the Pathophysiological Mechanisms of Schizophrenia
702	Fan, Yun-Shuang; Li, Zehan; Duan, Xujun; Xiao, Jinming; Guo, Xiaonan; Han, Shaoqiang; Guo, Jing; Yang, Siqi; Li, Jiao; Cui, Qian; Liao, Wei; Chen, Huafu	Impaired interactions among white-matter functional networks in antipsychotic-naive first-episode schizophrenia
703	Aine, C. J.; Bockholt, H. J.; Bustillo, J. R.; Canive, J. M.; Caprihan, A.; Gasparovic, C.; Hanlon, F. M.; Houck, J. M.; Jung, R. E.; Lauriello, J.; Liu, J.; Mayer, A. R.; Perrone-Bizzozero, N. I.; Posse, S.; Stephen, J. M.; Turner, J. A.; Clark, V. P.; Calhoun, Vince D.	Multimodal Neuroimaging in Schizophrenia: Description and Dissemination
704	Collin, Guusje; Scholtens, Lianne H.; Kahn, Rene S.; Hillegers, Manon H. J.; van den Heuvel, Martijn P.	Affected Anatomical Rich Club and Structural-Functional Coupling in Young Offspring of Schizophrenia and Bipolar Disorder Patients
705	Wang, Huaning; Zeng, Ling-Li; Chen, Yunchun; Yin, Hong; Tan, Qingrong; Hu, Dewen	Evidence of a dissociation pattern in default mode subnetwork functional connectivity in schizophrenia
706	Moghimi, Pantea; Lim, Kelvin O.; Netoff, Theoden, I	Data Driven Classification Using fMRI Network Measures: Application to Schizophrenia
707	Liang, Sugai; Wang, Qiang; Greenshaw, Andrew J.; Li, Xiaojing; Deng, Wei; Ren, Hongyan; Zhang, Chengcheng; Yu, Hua; Wei, Wei; Zhang, Yamin; Li, Mingli; Zhao, Liansheng; Du, Xiangdong; Meng, Yajing; Ma, Xiaohong; Yan, Chao-Gan; Li, Tao	Aberrant triple-network connectivity patterns discriminate biotypes of first-episode medication-naive schizophrenia in two large independent cohorts
708	Kang, Yafei; Zhang, Wei; Lv, Yahui; Xu, Hanxiao; Lin, Yanyan; Cai, Suping; Wang, Jijun; Huang, Liyu	Genetic polymorphism in catechol-O-methyltransferase associated with the functional connectivity of frontostriatal circuits in first episode schizophrenia patients
709	Li, Peng; Jing, Ri-Xing; Zhao, Rong-Jiang; Shi, Le; Sun, Hong-Qiang; Ding, Zengbo; Lin, Xiao; Lu, Lin; Fan, Yong	Association between functional and structural connectivity of the corticostriatal network in people with schizophrenia and unaffected first-degree relatives
710	Bang, Minji; Kang, Jee In; Kim, Se Joo; Park, Jin Young; Kim, Kyung Ran; Lee, Su Young; Park, Kyungmee; Lee, Eun; Lee, Seung-Koo; An, Suk Kyoon	Reduced DNA Methylation of the Oxytocin Receptor Gene Is Associated With Anhedonia-Asociality in Women With Recent-Onset Schizophrenia and Ultra-high Risk for Psychosis
711	Gao, Ju; Tang, Xiaowei; Wang, Congjie; Yu, Miao; Sha, Weiwei; Wang, Xiang; Zhang, Hongying; Zhang, Xiangrong; Zhang, Xiaobin	Aberrant cerebellar neural activity and cerebro-cerebellar functional connectivity involving executive dysfunction in schizophrenia with primary negative symptoms
712	Tu, Pei-Chi; Lee, Ying Chiao; Chen, Ying-Shiue; Hsu, Ju-Wei; Li, Cheng-Ta; Su, Tung-Ping	Network-specific cortico-thalamic dysconnection in schizophrenia revealed by intrinsic functional connectivity analyses
713	Shao, Junming; Meng, Chun; Tahmasian, Masoud; Brandl, Felix; Yang, Qinli; Luo, Guangchun; Luo, Cheng; Yao, Dezhong; Gao, Lianli; Riedl, Valentin; Wohlschlaeger, Afra; Sorg, Christian	Common and distinct changes of default mode and salience network in schizophrenia and major depression
714	Wang, Xiao; Lu, Fengmei; Duan, Xujun; Han, Shaoqiang; Guo, Xiaonan; Yang, Mi; Zhang, Yan; Xiao, Jinming; Sheng, Wei; Zhao, Jingping; Chen, Huafu	Frontal white matter abnormalities reveal the pathological basis underlying negative symptoms in antipsychotic-naive, first-episode patients with adolescent-onset schizophrenia: Evidence from multimodal brain imaging
715	Miller, Robyn L.; Yaesoubi, Maziar; Turner, Jessica A.; Mathalon, Daniel; Preda, Adrian; Pearlson, Godfrey; Adali, Tulay; Calhoun, Vince D.	Higher Dimensional Meta-State Analysis Reveals Reduced Resting fMRI Connectivity Dynamism in Schizophrenia Patients
716	Ji, Ruofei; Zhou, Ming; Ou, Na; Chen, Hudan; Li, Yang; Zhuo, Lihua; Huang, Xiaoqi; Huang, Guoping	Large-scale networks underlie cognitive insight differs between untreated adolescents ongoing their first schizophrenic episode and their reference non-schizophrenic mates
717	Vergara, Victor M.; Damaraju, Eswar; Turner, Jessica A.; Pearlson, Godfrey; Belger, Aysenil; Mathalon, Daniel H.; Potkin, Steven G.; Preda, Adrian; Vaidya, Jatin G.; van Erp, Theo G. M.; McEwen, Sarah; Calhoun, Vince D.	Altered Domain Functional Network Connectivity Strength and Randomness in Schizophrenia
718	Quide, Yann; Ong, Xin H.; Mohnke, Sebastian; Schnell, Knut; Walter, Henrik; Carr, Vaughan J.; Green, Melissa J.	Childhood trauma-related alterations in brain function during a Theory-of-Mind task in schizophrenia
719	Wu, Renrong; Ou, Yangpan; Liu, Feng; Chen, Jindong; Li, Huabing; Zhao, Jingping; Guo, Wenbin; Fan, Xiaoduo	Reduced Brain Activity in the Right Putamen as an Early Predictor for Treatment Response in Drug-Naive, First-Episode Schizophrenia
720	He, Hui; Luo, Cheng; He, Chuan; He, Manxi; Du, Jing; Biswal, Bharat B.; Yao, Dezhong; Yao, Gang; Duan, Mingjun	Altered Spatial Organization of Dynamic Functional Network Associates With Deficient Sensory and Perceptual Network in Schizophrenia
721	Birur, Badari; Kraguljac, Nina Vanessa; Shelton, Richard C.; Lahti, Adrienne Carol	Brain structure, function, and neurochemistry in schizophrenia and bipolar disorder-a systematic review of the magnetic resonance neuroimaging literature
722	Salman, Mustafa S.; Vergara, Victor M.; Damaraju, Eswar; Calhoun, Vince D.	Decreased Cross-Domain Mutual Information in Schizophrenia From Dynamic Connectivity States
723	Chen, Bo	Abnormal cortical region and subsystem complexity in dynamical functional connectivity of chronic schizophrenia: A new graph index for fMRI analysis
724	Anticevic, Alan; Tang, Yanqing; Cho, Youngsun T.; Repovs, Grega; Cole, Michael W.; Savic, Aleksandar; Wang, Fei; Krystal, John H.; Xu, Ke	Amygdala Connectivity Differs Among Chronic, Early Course, and Individuals at Risk for Developing Schizophrenia
725	Shao, Tiannan; Wang, Weiyan; Hei, Gangrui; Yang, Ye; Long, Yujun; Wang, Xiaoyi; Xiao, Jingmei; Huang, Yuyan; Song, Xueqin; Xu, Xijia; Gao, Shuzhan; Huang, Jing; Wang, Ying; Zhao, Jingping; Wu, Renrong	Identifying and revealing different brain neural activities of cognitive subtypes in early course schizophrenia
726	Shan, Xiaoxiao; Liao, Rongyuan; Ou, Yangpan; Pan, Pan; Ding, Yudan; Liu, Feng; Chen, Jindong; Zhao, Jingping; Guo, Wenbin; He, Yiqun	Increased regional homogeneity modulated by metacognitive training predicts therapeutic efficacy in patients with schizophrenia
727	Yang, Weiliang; Xu, Xuexin; Wang, Chunxiang; Cheng, Yongying; Li, Yan; Xu, Shuli; Li, Jie	Alterations of dynamic functional connectivity between visual and executive-control networks in schizophrenia
728	Pu, W.; Luo, Q.; Palaniyappan, L.; Xue, Z.; Yao, S.; Feng, J.; Liu, Z.	Failed cooperative, but not competitive, interaction between large-scale brain networks impairs working memory in schizophrenia
729	Wang, Xiangpeng; Li, Fenghua; Zheng, Hanfeng; Wang, Weihong; Zhang, Wenwen; Liu, Zhaoqing; Sun, Yujing; Chan, Raymond C. K.; Chen, Antao	Breakdown of the striatal-default mode network loop in schizophrenia
730	Hinkley, Leighton B. N.; Owen, Julia P.; Fisher, Melissa; Findlay, Anne M.; Vinogradov, Sophia; Nagarajan, Srikantan S.	Cognitive impairments in schizophrenia as assessed through activation and connectivity measures of magnetoencephalography (MEG) data
731	Hare, Stephanie M.; Du, Xiaoming; Adhikari, Bhim M.; Chen, Shuo; Mo, Chen; Summerfelt, Ann; Kvarta, Mark D.; Garcia, Laura; Kochunov, Peter; Hong, L. Elliot	Mapping local and long-distance resting connectivity markers of TMS-related inhibition reduction in schizophrenia
732	Voegler, Rolf; Becker, Michael P. I.; Nitsch, Alexander; Miltner, Wolfgang H. R.; Straube, Thomas	Aberrant network connectivity during error processing in patients with schizophrenia
733	Molent, Cinzia; Olivo, Daniele; Wolf, Robert Christian; Balestrieri, Matteo; Sambataro, Fabio	Functional neuroimaging in treatment resistant schizophrenia: A systematic review
734	Lee, Lung-Hao; Chen, Chang-Hao; Chang, Wan-Chen; Lee, Po-Lei; Shyu, Kuo-Kai; Chen, Mu-Hong; Hsu, Ju-Wei; Bai, Ya-Mei; Su, Tung-Ping; Tu, Pei-Chi	Evaluating the performance of machine learning models for automatic diagnosis of patients with schizophrenia based on a single site dataset of 440 participants
735	Tu, Pei-Chi; Lee, Ying-Chiao; Chen, Ying-Shiue; Li, Cheng-Ta; Su, Tung-Ping	Schizophrenia and the brain's control network: Aberrant within- and between-network connectivity of the frontoparietal network in schizophreniae
736	Baajour, Shahira J.; Chowdury, Asadur; Thomas, Patricia; Rajan, Usha; Khatib, Dalal; Zajac-Benitez, Caroline; Falco, Dimitri; Haddad, Luay; Amirsadri, Alireza; Bressler, Steven; Stanley, Jeffery A.; Diwadkar, Vaibhav A.	Disordered directional brain network interactions during learning dynamics in schizophrenia revealed by multivariate autoregressive models
737	Liu, Jiacheng; Qiu, Maolin; Constable, R. Todd; Wexler, Bruce E.	Does baseline cerebral blood flow affect task-related blood oxygenation level dependent response in schizophrenia?
738	Erdeniz, Burak; Serin, Emin; Ibadi, Yelda; Tas, Cumhur	Decreased functional connectivity in schizophrenia: The relationship between social functioning, social cognition and graph theoretical network measures
739	Xie, Yuanjun; He, Ying; Guan, Muzhen; Wang, Zhongheng; Zhou, Gangzhu; Ma, Zhujing; Wang, Huaning; Yin, Hong	Low-frequency rTMS treatment alters the topographical organization of functional brain networks in schizophrenia patients with auditory verbal hallucination
740	Wu, Fengchun; Zhang, Yue; Yang, Yongzhe; Lu, Xiaobing; Fang, Ziyan; Huang, Jianwei; Kong, Lingyin; Chen, Jun; Ning, Yuping; Li, Xiaobo; Wu, Kai	Structural and functional brain abnormalities in drug-naive, first-episode, and chronic patients with schizophrenia: a multimodal MRI study
741	Kong, Mingjun; Chen, Tian; Gao, Shuzhan; Ni, Sulin; Ming, Yidan; Chai, Xintong; Ling, Chenxi; Xu, Xijia	Abnormal network homogeneity of default-mode network and its relationships with clinical symptoms in antipsychotic-naive first-diagnosis schizophrenia
742	Roell, Lukas; Maurus, Isabel; Keeser, Daniel; Karali, Temmuz; Papazov, Boris; Hasan, Alkomiet; Schmitt, Andrea; Papazova, Irina; Lembeck, Moritz; Hirjak, Dusan; Sykorova, Eliska; Thieme, Cristina E.; Muenz, Susanne; Seitz, Valentina; Greska, David; Campana, Mattia; Wagner, Elias; Loehrs, Lisa; Stoecklein, Sophia; Ertl-Wagner, Birgit; Poemsl, Johannes; Roeh, Astrid; Malchow, Berend; Keller-Varady,…	Association between aerobic fitness and the functional connectome in patients with schizophrenia
743	Wang, Xiaohong; Zhao, Na; Shi, Jingjing; Wu, Yuhua; Liu, Jun; Xiao, Qiang; Hu, Jian	Discussion on the Application of Multi-modal Magnetic Resonance Imaging Fusion in Schizophrenia
744	Plaeschke, Rachel N.; Cieslik, Edna C.; Mueller, Veronika I.; Hoffstaedter, Felix; Plachti, Anna; Varikuti, Deepthi P.; Goosses, Mareike; Latz, Anne; Caspers, Svenja; Jockwitz, Christiane; Moebus, Susanne; Gruber, Oliver; Eickhoff, Claudia R.; Reetz, Kathrin; Heller, Julia; Suedmeyer, Martin; Mathys, Christian; Caspers, Julian; Grefkes, Christian; Kalenscher, Tobias; Langner, Robert; Eickhoff, Si…	On the Integrity of Functional Brain Networks in Schizophrenia, Parkinson's Disease, and Advanced Age: Evidence from Connectivity-Based Single-Subject Classification
745	Xu, Yongjie; Zhuo, Chuanjun; Qin, Wen; Zhu, Jiajia; Yu, Chunshui	Altered Spontaneous Brain Activity in Schizophrenia: A Meta-Analysis and a Large-Sample Study
746	Zalesky, Andrew; Fornito, Alex; Egan, Gary F.; Pantelis, Christos; Bullmore, Edward T.	The relationship between regional and inter-regional functional connectivity deficits in schizophrenia
747	Shan, Xiaoxiao; Liao, Rongyuan; Ou, Yangpan; Ding, Yudan; Liu, Feng; Chen, Jindong; Zhao, Jingping; Guo, Wenbin; He, Yiqun	Metacognitive Training Modulates Default-Mode Network Homogeneity During 8-Week Olanzapine Treatment in Patients With Schizophrenia
748	Skatun, Kristina C.; Kaufmann, Tobias; Tonnesen, Siren; Biele, Guido; Melle, Ingrid; Agartz, Ingrid; Alnaes, Dag; Andreassen, Ole A.; Westlye, Lars T.	Global brain connectivity alterations in patients with schizophrenia and bipolar spectrum disorders
749	Liu, Wenming; Zhang, Xiao; Qiao, Yuting; Cai, Yanhui; Yin, Hong; Zheng, Minwen; Zhu, Yuanqiang; Wang, Huaning	Functional Connectivity Combined With a Machine Learning Algorithm Can Classify High-Risk First-Degree Relatives of Patients With Schizophrenia and Identify Correlates of Cognitive Impairments
750	Gao, Xin; Zhang, Wenjing; Yao, Li; Xiao, Yuan; Liu, Lu; Liu, Jieke; Li, Siyi; Tao, Bo; Shah, Chandan; Gong, Qiyong; Sweeney, John A.; Lui, Su	Association between structural and functional brain alterations in drug-free patients with schizophrenia: a multimodal meta-analysis
751	Zhu, Tingting; Wang, Zixu; Zhou, Chao; Fang, Xinyu; Huang, Chengbing; Xie, Chunming; Ge, Honglin; Yan, Zheng; Zhang, Xiangrong; Chen, Jiu	Meta-analysis of structural and functional brain abnormalities in schizophrenia with persistent negative symptoms using activation likelihood estimation
752	Nelson, Brent G.; Bassett, Danielle S.; Camchong, Jazmin; Bullmore, Edward T.; Lim, Kelvin O.	Comparison of large-scale human brain functional and anatomical networks in schizophrenia
753	Li, Ang; Zalesky, Andrew; Yue, Weihua; Howes, Oliver; Yan, Hao; Liu, Yong; Fan, Lingzhong; Whitaker, Kirstie J.; Xu, Kaibin; Rao, Guangxiang; Li, Jin; Liu, Shu; Wang, Meng; Sun, Yuqing; Song, Ming; Li, Peng; Chen, Jun; Chen, Yunchun; Wang, Huaning; Liu, Wenming; Li, Zhigang; Yang, Yongfeng; Guo, Hua; Wan, Ping; Lv, Luxian; Lu, Lin; Yan, Jun; Song, Yuqing; Wang, Huiling; Zhang, Hongxing; Wu, Huawa…	A neuroimaging biomarker for striatal dysfunction in schizophrenia
754	Intson, Katheron; Geissah, Salma; McCullumsmith, Robert E.; Ramsey, Amy J.	A role for endothelial NMDA receptors in the pathophysiology of schizophrenia
755	Huang, Jiayuan; Ke, Pengfei; Chen, Xiaoyi; Li, Shijia; Zhou, Jing; Xiong, Dongsheng; Huang, Yuanyuan; Li, Hehua; Ning, Yuping; Duan, Xujun; Li, Xiaobo; Zhang, Wensheng; Wu, Fengchun; Wu, Kai	Multimodal Magnetic Resonance Imaging Reveals Aberrant Brain Age Trajectory During Youth in Schizophrenia Patients
756	Lin, Xiao; Deng, Jiahui; Dong, Guangheng; Li, Suxia; Wu, Ping; Sun, Hongqiang; Liu, Lin; Shi, Jie; Fan, Yong; Lu, Lin; Li, Peng	Effects of Chronic Pharmacological Treatment on Functional Brain Network Connectivity in Patients with Schizophrenia
757	Tarcijonas, Goda; Foran, William; Haas, Gretchen L.; Luna, Beatriz; Sarpal, Deepak K.	Intrinsic Connectivity of the Globus Pallidus: An Uncharted Marker of Functional Prognosis in People With First-Episode Schizophrenia
758	Li, Zhe; Lei, Wei; Deng, Wei; Zheng, Zhong; Li, Ming; Ma, Xiaohong; Wang, Qiang; Huang, Chaohua; Li, Na; Collier, David A.; Gong, Qiyong; Li, Tao	Aberrant spontaneous neural activity and correlation with evoked-brain potentials in first-episode; treatment -naive patients with deficit and non deficit schizophrenia
759	Cetin, Mustafa S.; Christensen, Fletcher; Abbott, Christopher C.; Stephen, Julia M.; Mayer, Andrew R.; Canive, Jose M.; Bustillo, Juan R.; Pearlson, Godfrey D.; Calhoun, Vince D.	Thalamus and posterior temporal lobe show greater inter-network connectivity at rest and across sensory paradigms in schizophrenia
760	Szeszko, Philip R.; Gohel, Suril; Vaccaro, Daniel H.; Chu, King-Wai; Tang, Cheuk Y.; Goldstein, Kim E.; New, Antonia S.; Siever, Larry J.; McClure, Margaret; Perez-Rodriguez, M. Mercedes; Haznedar, M. Mehmet; Byne, William; Hazlett, Erin A.	Frontotemporal thalamic connectivity in schizophrenia and schizotypal personality disorder
761	Lynall, Mary-Ellen; Bassett, Danielle S.; Kerwin, Robert; McKenna, Peter J.; Kitzbichler, Manfred; Muller, Ulrich; Bullmore, Edward T.	Functional Connectivity and Brain Networks in Schizophrenia
762	Du, Yuhui; Pearlson, Godfrey D.; Yu, Qingbao; He, Hao; Lin, Dongdong; Sui, Jing; Wu, Lei; Calhoun, Vince D.	Interaction among subsystems within default mode network diminished in schizophrenia patients: A dynamic connectivity approach
763	Huang, Peng; Cui, Long-Biao; Li, Xiangrui; Lu, Zhong-Lin; Zhu, Xia; Xi, Yibin; Wang, Huaning; Li, Baojuan; Hou, Fang; Miao, Danmin; Yin, Hong	Identifying first-episode drug naive patients with schizophrenia with or without auditory verbal hallucinations using whole-brain functional connectivity: A pattern analysis study
764	Park, Min Tae M.; Raznahan, Armin; Shaw, Philip; Gogtay, Nitin; Lerch, Jason P.; Chakravarty, M. Mallar	Neuroanatomical phenotypes in mental illness: identifying convergent and divergent cortical phenotypes across autism, ADHD and schizophrenia
765	Gong, Jinnan; Luo, Cheng; Li, Xiangkui; Jiang, Sisi; Khundrakpam, Budhachandra S.; Duan, Mingjun; Chen, Xi; Yao, Dezhong	Evaluation of functional connectivity in subdivisions of the thalamus in schizophrenia
766	Cui, Long-Biao; Zhang, Ya-Juan; Lu, Hong-Liang; Liu, Lin; Zhang, Hai-Jun; Fu, Yu-Fei; Wu, Xu-Sha; Xu, Yong-Qiang; Li, Xiao-Sa; Qiao, Yu-Ting; Qin, Wei; Yin, Hong; Cao, Feng	Thalamus Radiomics-Based Disease Identification and Prediction of Early Treatment Response for Schizophrenia
767	Foucher, JR; Vidailhet, P; Chanraud, S; Gounot, D; Grucker, D; Pins, D; Damsa, C; Danion, JM	Functional integration in schizophrenia: Too little or too much? Preliminary results on fMRI data
768	Liu, Huan; Luo, Qi; Du, Wanyi; Li, Xingbao; Zhang, Zhiwei; Yu, Renqiang; Chen, Xiaolu; Meng, Huaqing; Du, Lian	Cigarette smoking and schizophrenia independently and reversibly altered intrinsic brain activity
769	Anticevic, Alan; Hu, Xinyu; Xiao, Yuan; Hu, Junmei; Li, Fei; Bi, Feng; Cole, Michael W.; Savic, Aleksandar; Yang, Genevieve J.; Repovs, Grega; Murray, John D.; Wang, Xiao-Jing; Huang, Xiaoqi; Lui, Su; Krystal, John H.; Gong, Qiyong	Early-Course Unmedicated Schizophrenia Patients Exhibit Elevated Prefrontal Connectivity Associated with Longitudinal Change
770	Chang, Xiao; Xi, Yi-Bin; Cui, Long-Biao; Wang, Hua-Ning; Sun, Jin-Bo; Zhu, Yuan-Qiang; Huang, Peng; Collin, Guusje; Liu, Kang; Xi, Min; Qi, Shun; Tan, Qing-Rong; Miao, Dan-Min; Yin, Hong	Distinct inter-hemispheric dysconnectivity in schizophrenia patients with and without auditory verbal hallucinations
771	GeethaRamani, R.; Sivaselvi, K.	Altered modular organization in schizophrenia patients and analysis using supervised association rule mining
772	Park, Chang-hyun; Lee, Seungyup; Kim, Taewon; Won, Wang Yeon; Lee, Kyoung-Uk	Different alterations in brain functional networks according to direct and indirect topological connections in patients with schizophrenia
773	Meda, Shashwath A.; Ruano, Gualberto; Windemuth, Andreas; O'Neil, Kasey; Berwise, Clifton; Dunn, Sabra M.; Boccaccio, Leah E.; Narayanan, Balaji; Kocherla, Mohan; Sprooten, Emma; Keshavan, Matcheri S.; Tamminga, Carol A.; Sweeney, John A.; Clementz, Brett A.; Calhoun, Vince D.; Pearlson, Godfrey D.	Multivariate analysis reveals genetic associations of the resting default mode network in psychotic bipolar disorder and schizophrenia
774	Manoliu, Andrei; Riedl, Valentin; Zherdin, Andriy; Muehlau, Mark; Schwerthoeffer, Dirk; Scherr, Martin; Peters, Henning; Zimmer, Claus; Foerstl, Hans; Baeuml, Josef; Wohlschlaeger, Afra M.; Sorg, Christian	Aberrant Dependence of Default Mode/Central Executive Network Interactions on Anterior Insular Salience Network Activity in Schizophrenia
775	Clark, Sarah V.; Tannahill, Amber; Calhoun, Vince D.; Bernard, Jessica A.; Bustillo, Juan; Turner, Jessica A.	Weaker Cerebellocortical Connectivity Within Sensorimotor and Executive Networks in Schizophrenia Compared to Healthy Controls: Relationships with Processing Speed
776	Wolf, Robert Christian; Kubera, Katharina M.; Waddington, John L.; Schmitgen, Mike M.; Fritze, Stefan; Rashidi, Mahmoud; Thieme, Cristina E.; Sambataro, Fabio; Geiger, Lena S.; Tost, Heike; Hirjak, Dusan	A neurodevelopmental signature of parkinsonism in schizophrenia
777	Ahmed, Saeed; Roth, Robert M.; Stanciu, Corneliu N.; Brunette, Mary F.	The Impact of THC and CBD in Schizophrenia: A Systematic Review
778	Cao, Hengyi; Wei, Xia; Zhang, Wenjing; Xiao, Yuan; Zeng, Jiaxin; Sweeney, John A.; Gong, Qiyong; Lui, Su	Cerebellar Functional Dysconnectivity in Drug-Naive Patients With First-Episode Schizophrenia
779	Chen, Pinhong; Ye, Enmao; Jin, Xiao; Zhu, Yuyang; Wang, Lubin	Association between Thalamocortical Functional Connectivity Abnormalities and Cognitive Deficits in Schizophrenia
780	Zhuo, Chuanjun; Zhu, Jiajia; Wang, Chunli; Qu, Hongru; Ma, Xiaolei; Tian, Hongjun; Liu, Mei; Qin, Wen	Brain structural and functional dissociated patterns in schizophrenia
781	Schulz, Julia; Zimmermann, Juliana; Sorg, Christian; Menegaux, Aurore; Brandl, Felix	Magnetic resonance imaging of the dopamine system in schizophrenia - A scoping review
782	Dong, Debo; Yao, Dezhong; Wang, Yulin; Hong, Seok-Jun; Genon, Sarah; Xin, Fei; Jung, Kyesam; He, Hui; Chang, Xuebin; Duan, Mingjun; Bernhardt, Boris C.; Margulies, Daniel S.; Sepulcre, Jorge; Eickhoff, Simon B.; Luo, Cheng	Compressed sensorimotor-to-transmodal hierarchical organization in schizophrenia
783	Wang, Xiao; Liao, Wei; Han, Shaoqiang; Lu, Fengmei; He, Zongling; Yang, Mi; Duan, Xujun; Guo, Jing; Zhang, Yan; Zhao, Jingping; Chen, Huafu	Abnormal white matter functional connectivity density in antipsychotic-naive adolescents with schizophrenia
784	Zheng, Fanfan; Yan, Hao; Liu, Bing; Yue, Weihua; Fan, Lingzhong; Liao, Jinmin; Cui, Yue; Lu, Tianlan; Jiang, Tianzi; Zhang, Dai	ALDH2 Glu504Lys Confers Susceptibility to Schizophrenia and Impacts Hippocampal-Prefrontal Functional Connectivity
785	Cole, Michael W.; Anticevic, Alan; Repovs, Grega; Barch, Deanna	Variable Global Dysconnectivity and Individual Differences in Schizophrenia
786	Hirjak, Dusan; Rashidi, Mahmoud; Fritze, Stefan; Bertolino, Alina L.; Geiger, Lena S.; Zang, Zhenxiang; Kubera, Katharina M.; Schmitgen, Mike M.; Sambataro, Fabio; Calhoun, Vince D.; Weisbrod, Matthias; Tost, Heike; Wolf, Robert C.	Patterns of co-altered brain structure and function underlying neurological soft signs in schizophrenia spectrum disorders
787	Eisenberg, Daniel Paul; Sarpal, Deepak; Kohn, Philip D.; Meyer-Lindenberg, Andreas; Wint, Dylan; Kolachana, Bhaskar; Apud, Jose; Weinberger, Daniel R.; Berman, Karen Faith	Catechol-O-Methyltransferase Valine158Methionine Genotype and Resting Regional Cerebral Blood Flow in Medication-Free Patients with Schizophrenia
788	Qi, Shile; Calhoun, Vince D.; van Erp, Theo G. M.; Bustillo, Juan; Damaraju, Eswar; Turner, Jessica A.; Du, Yuhui; Yang, Jian; Chen, Jiayu; Yu, Qingbao; Mathalon, Daniel H.; Ford, Judith M.; Voyvodic, James; Mueller, Bryon A.; Belger, Aysenil; McEwen, Sarah; Potkin, Steven G.; Preda, Adrian; Jiang, Tianzi; Sui, Jing	Multimodal Fusion With Reference: Searching for Joint Neuromarkers of Working Memory Deficits in Schizophrenia
789	Chen, Xi; Duan, Mingjun; He, Hui; Yang, Mi; Klugah-Brown, Benjamin; Xu, Hao; Lai, Yongxiu; Luo, Cheng; Yao, Dezhong	Functional abnormalities of the right posterior insula are related to the altered self-experience in schizophrenia
790	Shinba, Toshikazu; Kariya, Nobutoshi; Matsuda, Saori; Arai, Makoto; Itokawa, Masanari; Hoshi, Yoko	Near-Infrared Time-Resolved Spectroscopy Shows Anterior Prefrontal Blood Volume Reduction in Schizophrenia but Not in Major Depressive Disorder
791	Tang, Pengfei; Guo, Fan; Xi, Yi-Bin; Peng, Limin; Cui, Long-Biao; Wang, Huaning; Shen, Hui; Hu, Dewen; Yin, Hong; Zeng, Ling-Li	Distinct hemispheric specialization of functional connectivity in schizophrenia with and without auditory verbal hallucinations
792	Wijtenburg, S. Andrea; West, Jeffrey; Korenic, Stephanie A.; Kuhney, Franchesca; Gaston, Frank E.; Chen, Hongji; Rowland, Laura M.	Multimodal Neuroimaging Study of Visual Plasticity in Schizophrenia
793	Fang, Xinyu; Zhang, Rongrong; Bao, Chenxi; Zhou, Min; Yan, Wei; Lu, Shuiping; Xie, Shiping; Zhang, Xiangrong	Abnormal regional homogeneity (ReHo) and fractional amplitude of low frequency fluctuations (fALFF) in first-episode drug-naive schizophrenia patients comorbid with depression
794	Lei, Du; Pinaya, Walter H. L.; Young, Jonathan; van Amelsvoort, Therese; Marcelis, Machteld; Donohoe, Gary; Mothersill, David O.; Corvin, Aiden; Vieira, Sandra; Huang, Xiaoqi; Lui, Su; Scarpazza, Cristina; Arango, Celso; Bullmore, Ed; Gong, Qiyong; McGuire, Philip; Mechelli, Andrea	Integrating machining learning and multimodal neuroimaging to detect schizophrenia at the level of the individual
795	Song, Peilun; Wang, Yaping; Yuan, Xiuxia; Wang, Shuying; Song, Xueqin	Exploring Brain Structural and Functional Biomarkers in Schizophrenia via Brain-Network-Constrained Multi-View SCCA
796	Cai, Mengjing; Wang, Rui; Liu, Mengge; Du, Xiaotong; Xue, Kaizhong; Ji, Yuan; Wang, Zirui; Zhang, Yijing; Guo, Lining; Qin, Wen; Zhu, Wenshuang; Fu, Jilian; Liu, Feng	Disrupted local functional connectivity in schizophrenia: An updated and extended meta-analysis
797	Donde, Clement; Martinez, Antigona; Sehatpour, Pejman; Patel, Gaurav H.; Kraut, Rebecca; Kantrowitz, Joshua T.; Javitt, Daniel C.	Neural and functional correlates of impaired reading ability in schizophrenia
798	Abe, Christoph; Petrovic, Predrag; Ossler, William; Thompson, William H.; Liberg, Benny; Song, Jie; Bergen, Sarah E.; Sellgren, Carl M.; Fransson, Peter; Ingvar, Martin; Landen, Mikael	Genetic risk for bipolar disorder and schizophrenia predicts structure and function of the ventromedial prefrontal cortex
799	Curtis, VA; Bullmore, ET; Brammer, MJ; Wright, IC; Williams, SCR; Morris, RG; Sharma, TS; Murray, RM; McGuire, PK	Attenuated frontal activation during a verbal fluency task in patients with schizophrenia
800	Zhou, Yuan; Wang, Zheng; Zuo, Xi-Nian; Zhang, Huiran; Wang, Yun; Jiang, Tianzi; Liu, Zhening	Hyper-coupling between working memory task-evoked activations and amplitude of spontaneous fluctuations in first-episode schizophrenia
801	Saris, Ilja M. J.; Aghajani, Moji; Reus, Lianne M.; Visser, Pieter-Jelle; Pijnenburg, Yolande; van der Wee, Nic J. A.; Bilderbeck, Amy C.; Raslescu, Andreea; Malik, Asad; Mennes, Maarten; Koops, Sanne; Arrango, Celso; Ayuso-Mateos, Jose Luis; Dawson, Gerard R.; Marston, Hugh; Kas, Martien J.; Penninx, Brenda W. J. H.	Social dysfunction is transdiagnostically associated with default mode network dysconnectivity in schizophrenia and Alzheimer's disease
802	Sun, Dandan; Guo, Huiling; Womer, Fay Y.; Yang, Jingyu; Tang, Jingwei; Liu, Juan; Zhu, Yue; Duan, Jia; Peng, Zhengwu; Wang, Huaning; Tan, Qingrong; Zhu, Qiwen; Wei, Yange; Xu, Ke; Zhang, Yanbo; Tang, Yanqing; Zhang, Xizhe; Xu, Fuqiang; Wang, Jie; Wang, Fei	Frontal-posterior functional imbalance and aberrant function developmental patterns in schizophrenia
803	Pinkham, Amy E.; Liu, Peiying; Lu, Hanzhang; Kriegsman, Michael; Simpson, Claire; Tamminga, Carol	Amygdala Hyperactivity at Rest in Paranoid Individuals With Schizophrenia
804	Wu, Guowei; Wang, Yunxia; Mwansisya, Tumbwene E.; Pu, Weidan; Zhang, Huiran; Liu, Chang; Yang, Qing; Chen, Eric Y. H.; Xue, Zhimin; Liu, Zhening; Shan, Baoci	Effective connectivity of the posterior cingulate and medial prefrontal cortices relates to working memory impairment in schizophrenic and bipolar patients
805	Salomon, Roy; Bleich-Cohen, Maya; Hahamy-Dubossarsky, Avital; Dinstien, Ilan; Weizman, Ronit; Poyurovsky, Michael; Kupchik, Marina; Kotler, Moshe; Hendler, Talma; Malach, Rafael	Global Functional Connectivity Deficits in Schizophrenia Depend on Behavioral State
806	Li, Shijia; Song, Jie; Ke, Pengfei; Kong, Lingyin; Lei, Bingye; Zhou, Jing; Huang, Yuanyuan; Li, Hehua; Li, Guixiang; Chen, Jun; Li, Xiaobo; Xiang, Zhiming; Ning, Yuping; Wu, Fengchun; Wu, Kai	The gut microbiome is associated with brain structure and function in schizophrenia
807	McCutcheon, Robert A.; Pillinger, Toby; Rogdaki, Maria; Bustillo, Juan; Howes, Oliver D.	Glutamate connectivity associations converge upon the salience network in schizophrenia and healthy controls
808	Nawaz, Uzma; Lee, Ivy; Beermann, Adam; Eack, Shaun; Keshavan, Matcheri; Brady, Roscoe, Jr.	Individual Variation in Functional Brain Network Topography is Linked to Schizophrenia Symptomatology
809	Wang, Jicai; Cao, Hongbao; Liao, Yanhui; Liu, Weiqing; Tan, Liwen; Tang, Yanqing; Chen, Jindong; Xu, Xiufeng; Li, Haijun; Luo, Chunrong; Liu, Chunyu; Merikangas, Kathleen Ries; Calhoun, Vince; Tang, Jinsong; Shugart, Yin Yao; Chen, Xiaogang	Three dysconnectivity patterns in treatment-resistant schizophrenia patients and their unaffected siblings
810	Mashal, Nira; Vishne, Tali; Laor, Nathaniel	The role of the precuneus in metaphor comprehension: evidence from an fMRI study in people with schizophrenia and healthy participants
811	Bleich-Cohen, Maya; Kupchik, Marina; Gruberger, Michal; Kotler, Moshe; Hendler, Talma	Never resting region - mPFC in schizophrenia
812	Ho, New Fei; Lin, Ariel Youjin; Tng, Jordon Xin Jie; Chew, Qian Hui; Cheung, Mike Wai-Leung; Javitt, Daniel C.; Sim, Kang	Abnormalities in visual cognition and associated impaired interactions between visual and attentional networks in schizophrenia and brief psychotic disorder
813	Phang, Chun-Ren; Noman, Fuad; Hussain, Hadri; Ting, Chee-Ming; Ombao, Hernando	A Multi-Domain Connectome Convolutional Neural Network for Identifying Schizophrenia From EEG Connectivity Patterns
814	Gong, Xiaohong; Lu, Wenlian; Kendrick, Keith M.; Pu, Weidan; Wang, Chu; Jin, Li; Lu, Guangmin; Liu, Zhening; Liu, Haihong; Feng, Jianfeng	A Brain-Wide Association Study of DISC1 Genetic Variants Reveals a Relationship With the Structure and Functional Connectivity of the Precuneus in Schizophrenia
815	Zhang, Wenjing; Li, Siyi; Wang, Xiuli; Gong, Yao; Yao, Li; Xiao, Yuan; Liu, Jieke; Keedy, Sarah K.; Gong, Qiyong; Sweeney, John A.; Lui, Su	Abnormal dynamic functional connectivity between speech and auditory areas in schizophrenia patients with auditory hallucinations
816	Horga, Guillermo; Cassidy, Clifford M.; Xu, Xiaoyan; Moore, Holly; Slifstein, Mark; Van Snellenberg, Jared X.; Abi-Dargham, Anissa	Dopamine-Related Disruption of Functional Topography of Striatal Connections in Unmedicated Patients With Schizophrenia
817	Penner, Jacob; Osuch, Elizabeth A.; Schaefer, Betsy; Theberge, Jean; Neufeld, Richard W. J.; Menon, Ravi S.; Rajakumar, Nagalingam; Bourne, James A.; Williamson, Peter C.	Higher order thalamic nuclei resting network connectivity in early schizophrenia and major depressive disorder
818	Moeller, Scott J.; Gil, Roberto; Weinstein, Jodi J.; Baumvoll, Topaz; Wengler, Kenneth; Fallon, Natalka; Van Snellenberg, Jared X.; Abeykoon, Sameera; Perlman, Greg; Williams, John; Manu, Lucian; Slifstein, Mark; Cassidy, Clifford M.; Martinez, Diana M.; Abi-Dargham, Anissa	Deep rTMS of the insula and prefrontal cortex in smokers with schizophrenia: Proof-of-concept study
819	Bation, Remy; Magnin, Charline; Poulet, Emmanuel; Mondino, Marine; Brunelin, Jerome	Intermittent theta burst stimulation for negative symptoms of schizophrenia-A double-blind, sham-controlled pilot study
820	Limongi, Roberto; Mackinley, Michael; Dempster, Kara; Khan, Ali R.; Gati, Joseph S.; Palaniyappan, Lena	Frontal-striatal connectivity and positive symptoms of schizophrenia: implications for the mechanistic basis of prefrontal rTMS
821	Hu, Qiang; Huang, Huan; Jiang, Yuchao; Jiao, Xiong; Zhou, Jie; Tang, Yingying; Zhang, Tianhong; Sun, Junfeng; Yao, Dezhong; Luo, Cheng; Li, Chunbo; Wang, Jijun	Temporoparietal Connectivity Within Default Mode Network Associates With Clinical Improvements in Schizophrenia Following Modified Electroconvulsive Therapy
822	Park, Il Ho; Lee, Boung Chul; Kim, Jae-Jin; Kim, Joong Il; Koo, Min-Seung	Effort-Based Reinforcement Processing and Functional Connectivity Underlying Amotivation in Medicated Patients with Depression and Schizophrenia
823	Antonucci, Linda A.; Penzel, Nora; Pergola, Giulio; Kambeitz-Ilankovic, Lana; Dwyer, Dominic; Kambeitz, Joseph; Haas, Shalaila Siobhan; Passiatore, Roberta; Fazio, Leonardo; Caforio, Grazia; Falkai, Peter; Blasi, Giuseppe; Bertolino, Alessandro; Koutsouleris, Nikolaos	Multivariate classification of schizophrenia and its familial risk based on load-dependent attentional control brain functional connectivity
824	Chen, Jingli; Xue, Kangkang; Yang, Meng; Wang, Kefan; Xu, Yinhuan; Wen, Baohong; Cheng, Jingliang; Han, Shaoqiang; Wei, Yarui	Altered Coupling of Cerebral Blood Flow and Functional Connectivity Strength in First-Episode Schizophrenia Patients With Auditory Verbal Hallucinations
825	Hwang, Hyun Chan; Kim, Sun Mi; Han, Doug Hyun	Different facial recognition patterns in schizophrenia and bipolar disorder assessed using a computerized emotional perception test and fMRI
826	Seidman, Larry J.; Rosso, Isabelle M.; Thermenos, Heidi W.; Makris, Nikos; Juelich, Richard; Gabrieli, John D. E.; Faraone, Stephen V.; Tsuang, Ming T.; Whitfield-Gabrieli, Susan	Medial temporal lobe default mode functioning and hippocampal structure as vulnerability indicators for schizophrenia: A MRI study of non-psychotic adolescent first-degree relatives
827	Wang, Jing; Ke, Pengfei; Zang, Jinyu; Wu, Fengchun; Wu, Kai	Discriminative Analysis of Schizophrenia Patients Using Topological Properties of Structural and Functional Brain Networks: A Multimodal Magnetic Resonance Imaging Study
828	Cabral, Carlos; Kambeitz-Ilankovic, Lana; Kambeitz, Joseph; Calhoun, Vince D.; Dwyer, Dominic B.; von Saldern, Sebastian; Urquijo, Maria F.; Falkai, Peter; Koutsouleris, Nikolaos	Classifying Schizophrenia Using Multimodal Multivariate Pattern Recognition Analysis: Evaluating the Impact of Individual Clinical Profiles on the Neurodiagnostic Performance
829	Cadena, Elyse J.; White, David M.; Kraguljac, Nina V.; Reid, Meredith A.; Lahti, Adrienne C.	Evaluation of fronto-striatal networks during cognitive control in unmedicated patients with schizophrenia and the effect of antipsychotic medication
830	Kandilarova, Sevdalina; Stoyanov, Drozdstoy St.; Paunova, Rositsa; Todeva-Radneva, Anna; Aryutova, Katrin; Maes, Michael	Effective Connectivity between Major Nodes of the Limbic System, Salience and Frontoparietal Networks Differentiates Schizophrenia and Mood Disorders from Healthy Controls
831	Li, Mingli; Deng, Wei; Das, Tushar; Li, Yinfei; Zhao, Liansheng; Ma, Xiaohong; Wang, Yingcheng; Yu, Hua; Li, Xiaojing; Meng, Ya-jing; Wang, Qiang; Palaniyappan, Lena; Li, Tao	Neural substrate of unrelenting negative symptoms in schizophrenia: a longitudinal resting-state fMRI study
832	Pu, Weidan; Rolls, Edmund T.; Guo, Shuixia; Liu, Haihong; Yu, Yun; Xue, Zhimin; Feng, Jianfeng; Liu, Zhening	Altered functional connectivity links in neuroleptic-naive and neuroleptic-treated patients with schizophrenia, and their relation to symptoms including volition
833	Guan, Sihai; Wan, Dongyu; Zhao, Rong; Canario, Edgar; Meng, Chun; Biswal, Bharat B.	The complexity of spontaneous brain activity changes in schizophrenia, bipolar disorder, and ADHD was examined using different variations of entropy
834	Sadeghi, Delaram; Shoeibi, Afshin; Ghassemi, Navid; Moridian, Parisa; Khadem, Ali; Alizadehsani, Roohallah; Teshnehlab, Mohammad; Gorriz, Juan M.; Khozeimeh, Fahime; Zhang, Yu-Dong; Nahavandi, Saeid; Acharya, U. Rajendra	An overview of artificial intelligence techniques for diagnosis of Schizophrenia based on magnetic resonance imaging modalities: Methods, challenges, and future works
835	Yao, Chenyang; Hu, Na; Cao, Hengyi; Tang, Biqiu; Zhang, Wenjing; Xiao, Yuan; Zhao, Youjin; Gong, Qiyong; Lui, Su	A Multimodal Fusion Analysis of Pretreatment Anatomical and Functional Cortical Abnormalities in Responsive and Non-responsive Schizophrenia
836	Foss-Feig, Jennifer H.; Adkinson, Brendan D.; Ji, Jie Lisa; Yang, Genevieve; Srihari, Vinod H.; McPartland, James C.; Krystal, John H.; Murray, John D.; Anticevic, Alan	Searching for Cross-Diagnostic Convergence: Neural Mechanisms Governing Excitation and Inhibition Balance in Schizophrenia and Autism Spectrum Disorders
837	Lombardi, Angela; Guaragnella, Cataldo; Amoroso, Nicola; Monaco, Alfonso; Fazio, Leonardo; Taurisano, Paolo; Pergola, Giulio; Blasi, Giuseppe; Bertolino, Alessandro; Bellotti, Roberto; Tangaro, Sabina	Modelling cognitive loads in schizophrenia by means of new functional dynamic indexes
838	Coluzzi, Davide; Baselli, Giuseppe	Diffuse and Localized Functional Dysconnectivity in Schizophrenia: a Bootstrapped Top-Down Approach
839	Tu, Pei-Chi; Hsieh, Jen-Chuen; Li, Cheng-Ta; Bai, Ya-Mai; Su, Tung-Ping	Cortico-striatal disconnection within the cingulo-opercular network in schizophrenia revealed by intrinsic functional connectivity analysis: A resting fMRI study
840	Vita, Antonio; De Peri, Luca	The effects of antipsychotic treatment on cerebral structure and function in schizophrenia
841	Langen, Carolyn D.; White, Tonya; Ikram, M. Arfan; Vernooij, Meike W.; Niessen, Wiro J.	Integrated Analysis and Visualization of Group Differences in Structural and Functional Brain Connectivity: Applications in Typical Ageing and Schizophrenia
842	Bang, Minji; Park, Hae-Jeong; Pae, Chongwon; Park, Kyoungri; Lee, Eun; Lee, Seung-Koo; An, Suk Kyoon	Aberrant cerebro-cerebellar functional connectivity and minimal self-disturbance in individuals at ultra-high risk for psychosis and with first-episode schizophrenia
843	Xie, Yuanjun; He, Ying; Guan, Muzhen; Zhou, Gangzhu; Wang, Zhongheng; Ma, Zhujing; Wang, Huaning; Yin, Hong	Impact of low-frequency rTMS on functional connectivity of the dentate nucleus subdomains in schizophrenia patients with auditory verbal hallucination
844	Palaniyappan, Lena; Simmonite, Molly; White, Thomas P.; Liddle, Elizabeth B.; Liddle, Peter F.	Neural Primacy of the Salience Processing System in Schizophrenia
845	Rasetti, Roberta; Sambataro, Fabio; Chen, Qiang; Callicott, Joseph H.; Mattay, Venkata S.; Weinberger, Daniel R.	Altered Cortical Network Dynamics A Potential Intermediate Phenotype for Schizophrenia and Association With ZNF804A
846	Sehatpour, Pejman; Avissar, Michael; Kantrowitz, Joshua T.; Corcoran, Cheryl M.; De Baun, Heloise M.; Patel, Gaurav H.; Girgis, Ragy R.; Brucato, Gary; Lopez-Calderon, Javier; Silipo, Gail; Dias, Elisa; Martinez, Antigona; Javitt, Daniel C.	Deficits in Pre-attentive Processing of Spatial Location and Negative Symptoms in Subjects at Clinical High Risk for Schizophrenia
847	Horga, Guillermo; Schatz, Kelly C.; Abi-Dargham, Anissa; Peterson, Bradley S.	Deficits in Predictive Coding Underlie Hallucinations in Schizophrenia
848	Pinkham, Amy; Loughead, James; Ruparel, Kosha; Wu, Wen-Chau; Overton, Eve; Gur, Raquel; Gur, Ruben	Resting quantitative cerebral blood flow in schizophrenia measured by pulsed arterial spin labeling perfusion MRI
849	Horga, Guillermo; Fernandez-Egea, Emilio; Mane, Anna; Font, Mireia; Schatz, Kelly C.; Falcon, Carles; Lomena, Francisco; Bernardo, Miguel; Parellada, Eduard	Brain Metabolism during Hallucination-Like Auditory Stimulation in Schizophrenia
850	Horacek, Jiri; Dockery, Colleen; Kopecek, Milan; Spaniel, Filip; Novak, Tomas; Tislerova, Barbora; Klirova, Monika; Palenicek, Tomas; Hoschl, Cyril	Regional brain metabolism as the predictor of performance on the Trail Making Test in schizophrenia.: A 18FDG PET covariation study
851	McIntosh, Andrew M.; Whalley, Heather C.; McKirdy, James; Hall, Jeremy; Sussmann, Jessika E. D.; Shankar, Prakash; Johnstone, Eve C.; Lawrie, Stephen M.	Prefrontal function and activation in bipolar disorder and schizophrenia
852	Guo, Qian; Tang, Yingying; Li, Hui; Zhang, Tianhong; Li, Jianqi; Sheng, Jianhua; Liu, Dengtang; Li, Chunbo; Wang, Jijun	Both volumetry and functional connectivity of Heschl's gyrus are associated with auditory P300 in first episode schizophrenia
853	Orban, Pierre; Desseilles, Martin; Mendrek, Adrianna; Bourque, Josiane; Bellec, Pierre; Stip, Emmanuel	Altered brain connectivity in patients with schizophrenia is consistent across cognitive contexts
854	Zemankova, Petra; Lungu, Ovidiu; Huttlova, Jitka; Kerkovsky, Milos; Zubor, Jozef; Lipova, Petra; Bares, Martin; Kaspareka, Tomas	Neuronal substrate and effective connectivity of abnormal movement sequencing in schizophrenia
855	Pillinger, Toby; Rogdaki, Maria; McCutcheon, Robert A.; Hathway, Pamela; Egerton, Alice; Howes, Oliver D.	Altered glutamatergic response and functional connectivity in treatment resistant schizophrenia: the effect of riluzole and therapeutic implications
856	Horga, Guillermo; Parellada, Eduard; Lomena, Francisco; Fernandez-Egea, Emilio; Mane, Anna; Font, Mireia; Falcon, Carles; Konova, Anna B.; Pavia, Javier; Ros, Domenec; Bernardo, Miguel	Differential brain glucose metabolic patterns in antipsychotic-naive first-episode schizophrenia with and without auditory verbal hallucinations
857	George, Mark S.; Molnar, Christine E.; Grenesko, Emily L.; Anderson, Berry; Mu, Qiwen; Johnson, Kevin; Nahas, Ziad; Knable, Michael; Fernandes, Prabhavathi; Juncos, Jorge; Huang, Xuemei; Nichols, David E.; Mailman, Richard B.	A single 20 mg dose of dihydrexidine (DAR-0100), a full dopamine D1 agonist, is safe and tolerated in patients with schizophrenia
858	Diwadkar, Vaibhav A.; Bakshi, Neil; Gupta, Gita; Pruitt, Patrick; White, Richard; Eickhoff, Simon B.	Dysfunction and dysconnection in cortical-striatal networks during sustained attention: genetic risk for schizophrenia or bipolar disorder and its impact on brain network function
859	Fox, Jaclyn M.; Abram, Samantha V.; Reilly, James L.; Eack, Shaun; Goldman, Morris B.; Csernansky, John G.; Wang, Lei; Smith, Matthew J.	Default Mode Functional Connectivity Is Associated With Social Functioning in Schizophrenia
